# Supplementary material for: N-[(E)-2-Chloro­benzyl­idene]-3-(4-methyl­benzyl­sulfan­yl)-5-(3,4,5-trimethoxy­phen­yl)-4H-1,2,4-triazol-4-amine
Source: Acta Crystallogr Sect E Struct Rep Online. 2009 Mar 25;65(Pt 4):o869. doi: 10.1107/S1600536809009842 (PMC2968782; doi:10.1107/S1600536809009842)
Supplement: Supplementary file 1 [file e-65-0o869-sup1.cif]

##############################################################################
###                                                                        ###
###        Electronic paper (Acta Crystallographica Section E)             ###
###                                                                        ###
##############################################################################
#                                                                            #
# This CIF contains the data in a paper accepted for publication in Acta     #
# Crystallographica Section E. It conforms to the requirements of Notes      #
# for Authors for Section E, and has been peer reviewed under the auspices   #
# of the IUCr Commission on Journals.                                        #
#                                                                            #
# Full details of the Crystallographic Information File format               #
# are given in the paper "The Crystallographic Information File (CIF):       #
# a New Standard Archive File for Crystallography" by S. R. Hall, F. H.      #
# Allen and I. D. Brown [Acta Cryst. (1991), A47, 655-685].                  #
#                                                                            #
# The current version of the core CIF dictionary is obtainable from          #
# ftp://ftp.iucr.org/pub/cif_core.dic. The current version number is 2.4.    #
#                                                                            #
# Software is freely available for graphical display of the structure(s) in  #
# this CIF.  For information consult the CIF home page http://www.iucr.org/  #
# cif/home.html                                                              #
#                                                                            #
# This file may be used for bona fide research purposes within the           #
# scientific community so long as proper attribution is given to the journal # 
# article from which it was obtained.                                        #
#                                                                            #
##############################################################################
                                             
data_I
_audit_creation_method     SHELXL-97
_chemical_name_systematic
;
<i>N</i>-[(<i>E</i>)-2-Chlorobenzylidene]-3-(4-methylbenzylsulfanyl)-
5-(3,4,5-trimethoxyphenyl)-4<i>H</i>-1,2,4-triazol-4-amine
;
_chemical_name_common     ?
_chemical_formula_moiety     'C26 H25 Cl N4 O3 S'
_chemical_formula_sum     'C26 H25 Cl N4 O3 S'
_chemical_formula_iupac     'C26 H25 Cl N4 O3 S'
_chemical_formula_weight     509.01
_chemical_melting_point     ?
_symmetry_cell_setting     monoclinic
_symmetry_space_group_name_H-M     'P 21/c'
_symmetry_space_group_name_Hall     '-P 2ybc'
loop_
    _symmetry_equiv_pos_as_xyz
    'x, y, z'
    '-x, y+1/2, -z+1/2'
    '-x, -y, -z'
    'x, -y-1/2, z-1/2'
_cell_length_a     11.283(4)
_cell_length_b     7.414(2)
_cell_length_c     31.087(10)
_cell_angle_alpha     90.00
_cell_angle_beta     100.961(14)
_cell_angle_gamma     90.00
_cell_volume     2553.1(14)
_cell_formula_units_Z     4
_cell_measurement_reflns_used     2895
_cell_measurement_theta_min     2.35
_cell_measurement_theta_max     27.89
_cell_measurement_temperature     293(2)
_exptl_crystal_description     block
_exptl_crystal_colour     colorless
_exptl_crystal_size_max     0.32
_exptl_crystal_size_mid     0.26
_exptl_crystal_size_min     0.22
_exptl_crystal_density_diffrn     1.324
_exptl_crystal_density_meas     ?
_exptl_crystal_density_method     'not measured'
_exptl_crystal_F_000     1064
_exptl_absorpt_coefficient_mu     0.266
_exptl_absorpt_correction_type     multi-scan
_exptl_absorpt_process_details     '(SADABS; Sheldrick, 1996)'
_exptl_absorpt_correction_T_min     0.932
_exptl_absorpt_correction_T_max     0.956
_exptl_special_details
;
;
_diffrn_ambient_temperature     293(2)
_diffrn_radiation_type     MoK\a
_diffrn_radiation_wavelength     0.71073
_diffrn_radiation_source     'fine-focus sealed tube'
_diffrn_radiation_monochromator     graphite
_diffrn_measurement_device_type     'Bruker APEXII CCD'
_diffrn_measurement_method     '\f and \w'
_diffrn_detector_area_resol_mean     ?
_diffrn_reflns_number     26288
_diffrn_reflns_av_R_equivalents     0.0278
_diffrn_reflns_av_sigmaI/netI     0.0199
_diffrn_reflns_theta_min     1.33
_diffrn_reflns_theta_max     25.20
_diffrn_reflns_theta_full     25.20
_diffrn_measured_fraction_theta_max     1.000
_diffrn_measured_fraction_theta_full     1.000
_diffrn_reflns_limit_h_min     -13
_diffrn_reflns_limit_h_max     13
_diffrn_reflns_limit_k_min     -8
_diffrn_reflns_limit_k_max     8
_diffrn_reflns_limit_l_min     -36
_diffrn_reflns_limit_l_max     37
_diffrn_standards_number     0
_diffrn_standards_interval_count     ?
_diffrn_standards_interval_time     ?
_diffrn_standards_decay_%     ?
_refine_special_details
;
Refinement of <i>F</i>^2^ against ALL reflections. The weighted <i>R</i>-factor
<i>wR</i> and goodness of fit <i>S</i> are based on <i>F</i>^2^, conventional
<i>R</i>-factors <i>R</i> are based on <i>F</i>, with <i>F</i> set to zero for
negative <i>F</i>^2^. The threshold expression of <i>F</i>^2^ >
\s(<i>F</i>^2^) is used only for calculating <i>R</i>-factors(gt) <i>etc</i>.
and is not relevant to the choice of reflections for refinement.
<i>R</i>-factors based on <i>F</i>^2^ are statistically about twice as large
as those based on <i>F</i>, and <i>R</i>- factors based on ALL data will be
even larger.
;
_reflns_number_total     4590
_reflns_number_gt     3809
_reflns_threshold_expression     I>2\s(I)
_refine_ls_structure_factor_coef     Fsqd
_refine_ls_matrix_type     full
_refine_ls_R_factor_all     0.0605
_refine_ls_R_factor_gt     0.0507
_refine_ls_wR_factor_gt     0.1315
_refine_ls_wR_factor_ref     0.1405
_refine_ls_goodness_of_fit_ref     1.034
_refine_ls_restrained_S_all     1.034
_refine_ls_number_reflns     4590
_refine_ls_number_parameters     320
_refine_ls_number_restraints     0
_refine_ls_hydrogen_treatment     constr
_refine_ls_weighting_scheme     calc
_refine_ls_weighting_details
         'calc w=1/[\s^2^(Fo^2^)+(0.0627P)^2^+1.5591P] where P=(Fo^2^+2Fc^2^)/3'
_atom_sites_solution_hydrogens     geom
_atom_sites_solution_primary     direct
_atom_sites_solution_secondary     difmap
_refine_ls_shift/su_max     0.000
_refine_ls_shift/su_mean     0.000
_refine_diff_density_max     0.496
_refine_diff_density_min     -0.653
_refine_ls_extinction_method     none
_refine_ls_extinction_coef     ?
loop_
    _atom_type_symbol
    _atom_type_description
    _atom_type_scat_dispersion_real
    _atom_type_scat_dispersion_imag
    _atom_type_scat_source
    'C' 'C' 0.0033 0.0016
                         'International Tables Vol C Tables 4.2.6.8 and 6.1.1.4'
    'H' 'H' 0.0000 0.0000
                         'International Tables Vol C Tables 4.2.6.8 and 6.1.1.4'
    'Cl' 'Cl' 0.1484 0.1585
                         'International Tables Vol C Tables 4.2.6.8 and 6.1.1.4'
    'N' 'N' 0.0061 0.0033
                         'International Tables Vol C Tables 4.2.6.8 and 6.1.1.4'
    'O' 'O' 0.0106 0.0060
                         'International Tables Vol C Tables 4.2.6.8 and 6.1.1.4'
    'S' 'S' 0.1246 0.1234
                         'International Tables Vol C Tables 4.2.6.8 and 6.1.1.4'
_computing_data_collection     'APEX2 (Bruker, 2004)'
_computing_cell_refinement     'SAINT (Bruker, 2004)'
_computing_data_reduction     'SAINT (Bruker, 2004)'
_computing_structure_solution     'SHELXS97 (Sheldrick, 2008)'
_computing_structure_refinement     'SHELXL97 (Sheldrick, 2008)'
_computing_molecular_graphics     'DIAMOND (Brandenburg, 2001)'
_computing_publication_material     'SHELXTL (Sheldrick, 2008)'
loop_
    _atom_site_type_symbol
    _atom_site_label
    _atom_site_fract_x
    _atom_site_fract_y
    _atom_site_fract_z
    _atom_site_U_iso_or_equiv
    _atom_site_adp_type
    _atom_site_calc_flag
    _atom_site_refinement_flags
    _atom_site_occupancy
    _atom_site_disorder_assembly
    _atom_site_disorder_group
    Cl Cl1 0.73726(9) 0.3490(3) 0.20121(5) 0.1603(7) Uani d . 1 . .
    S S1 0.49049(6) 0.68103(9) 0.095977(19) 0.0586(2) Uani d . 1 . .
    O O1 0.0266(2) -0.2541(3) 0.08517(7) 0.0766(6) Uani d . 1 . .
    O O2 -0.03565(19) -0.1835(3) 0.16218(6) 0.0837(7) Uani d . 1 . .
    O O3 0.01561(19) 0.1311(4) 0.20215(6) 0.0879(7) Uani d . 1 . .
    N N1 0.23855(18) 0.3418(3) 0.04765(6) 0.0526(5) Uani d . 1 . .
    N N2 0.32532(18) 0.4699(3) 0.04284(6) 0.0540(5) Uani d . 1 . .
    N N3 0.32908(16) 0.4276(2) 0.11267(5) 0.0454(4) Uani d . 1 . .
    N N4 0.35963(19) 0.4375(3) 0.15859(6) 0.0556(5) Uani d . 1 . .
    C C1 0.8350(3) 1.3689(5) 0.06633(12) 0.0904(10) Uani d . 1 . .
    H H1A 0.9129 1.3283 0.0623 0.136 Uiso calc R 1 . .
    H H1B 0.8412 1.4179 0.0953 0.136 Uiso calc R 1 . .
    H H1C 0.8059 1.4603 0.0451 0.136 Uiso calc R 1 . .
    C C2 0.7483(2) 1.2123(4) 0.06056(8) 0.0575(6) Uani d . 1 . .
    C C3 0.6369(3) 1.2265(4) 0.07290(9) 0.0628(7) Uani d . 1 . .
    H H3 0.6165 1.3333 0.0854 0.075 Uiso calc R 1 . .
    C C4 0.5560(2) 1.0857(4) 0.06705(8) 0.0601(6) Uani d . 1 . .
    H H4 0.4817 1.0987 0.0755 0.072 Uiso calc R 1 . .
    C C5 0.5842(2) 0.9248(3) 0.04874(7) 0.0507(5) Uani d . 1 . .
    C C6 0.6947(2) 0.9099(3) 0.03637(8) 0.0576(6) Uani d . 1 . .
    H H6 0.7157 0.8031 0.0240 0.069 Uiso calc R 1 . .
    C C7 0.7742(2) 1.0521(4) 0.04224(8) 0.0622(7) Uani d . 1 . .
    H H7 0.8481 1.0394 0.0335 0.075 Uiso calc R 1 . .
    C C8 0.4967(3) 0.7699(4) 0.04208(8) 0.0670(7) Uani d . 1 . .
    H H8A 0.5239 0.6775 0.0241 0.080 Uiso calc R 1 . .
    H H8B 0.4175 0.8109 0.0276 0.080 Uiso calc R 1 . .
    C C9 0.3782(2) 0.5188(3) 0.08193(7) 0.0474(5) Uani d . 1 . .
    C C10 0.4692(2) 0.4112(4) 0.17385(8) 0.0602(6) Uani d . 1 . .
    H H10 0.5216 0.3890 0.1547 0.072 Uiso calc R 1 . .
    C C11 0.5165(3) 0.4147(4) 0.22074(8) 0.0654(7) Uani d . 1 . .
    C C12 0.6388(3) 0.3897(5) 0.23688(11) 0.0956(12) Uani d . 1 . .
    C C13 0.6842(4) 0.3889(7) 0.28080(14) 0.1259(18) Uani d . 1 . .
    H H13 0.7664 0.3714 0.2910 0.151 Uiso calc R 1 . .
    C C14 0.6090(5) 0.4138(6) 0.30980(13) 0.1222(18) Uani d . 1 . .
    H H14 0.6403 0.4145 0.3397 0.147 Uiso calc R 1 . .
    C C15 0.4867(4) 0.4380(5) 0.29504(10) 0.1005(12) Uani d . 1 . .
    H H15 0.4353 0.4536 0.3148 0.121 Uiso calc R 1 . .
    C C16 0.4418(3) 0.4389(4) 0.25060(9) 0.0777(8) Uani d . 1 . .
    H H16 0.3596 0.4562 0.2406 0.093 Uiso calc R 1 . .
    C C17 0.24118(19) 0.3193(3) 0.08948(7) 0.0441(5) Uani d . 1 . .
    C C18 0.16596(19) 0.1926(3) 0.10855(7) 0.0467(5) Uani d . 1 . .
    C C19 0.1265(2) 0.2324(4) 0.14714(7) 0.0555(6) Uani d . 1 . .
    H H19 0.1468 0.3417 0.1613 0.067 Uiso calc R 1 . .
    C C20 0.0568(2) 0.1077(4) 0.16425(7) 0.0610(7) Uani d . 1 . .
    C C21 0.0254(2) -0.0554(4) 0.14312(8) 0.0602(7) Uani d . 1 . .
    C C22 0.0629(2) -0.0922(3) 0.10397(8) 0.0549(6) Uani d . 1 . .
    C C23 0.1337(2) 0.0316(3) 0.08673(7) 0.0496(5) Uani d . 1 . .
    H H23 0.1594 0.0065 0.0607 0.060 Uiso calc R 1 . .
    C C24 0.0497(3) -0.2881(4) 0.04262(11) 0.0803(9) Uani d . 1 . .
    H H24A 0.0168 -0.4034 0.0326 0.120 Uiso calc R 1 . .
    H H24B 0.1353 -0.2882 0.0436 0.120 Uiso calc R 1 . .
    H H24C 0.0127 -0.1957 0.0229 0.120 Uiso calc R 1 . .
    C C25 -0.1619(3) -0.1711(6) 0.15166(12) 0.1129(15) Uani d . 1 . .
    H H52A -0.1969 -0.2613 0.1675 0.169 Uiso calc R 1 . .
    H H52B -0.1884 -0.1897 0.1208 0.169 Uiso calc R 1 . .
    H H52C -0.1868 -0.0537 0.1595 0.169 Uiso calc R 1 . .
    C C26 0.0534(3) 0.2903(6) 0.22675(11) 0.1093(15) Uani d . 1 . .
    H H51A 0.0185 0.2923 0.2526 0.164 Uiso calc R 1 . .
    H H51B 0.0274 0.3946 0.2092 0.164 Uiso calc R 1 . .
    H H51C 0.1399 0.2910 0.2350 0.164 Uiso calc R 1 . .
loop_
    _atom_site_aniso_label
    _atom_site_aniso_U_11
    _atom_site_aniso_U_22
    _atom_site_aniso_U_33
    _atom_site_aniso_U_12
    _atom_site_aniso_U_13
    _atom_site_aniso_U_23
    Cl1 0.0661(6) 0.2676(19) 0.1397(10) -0.0097(8) 0.0008(6) 0.0368(11)
    S1 0.0758(4) 0.0572(4) 0.0401(3) -0.0246(3) 0.0041(3) 0.0012(3)
    O1 0.0976(15) 0.0598(11) 0.0769(13) -0.0293(11) 0.0278(11) -0.0043(10)
    O2 0.0840(14) 0.1055(17) 0.0620(12) -0.0282(12) 0.0149(10) 0.0257(11)
    O3 0.0803(13) 0.142(2) 0.0465(10) -0.0296(13) 0.0240(9) -0.0154(12)
    N1 0.0573(11) 0.0580(12) 0.0409(10) -0.0129(9) 0.0057(8) -0.0049(9)
    N2 0.0634(12) 0.0568(12) 0.0407(10) -0.0147(10) 0.0074(9) -0.0014(9)
    N3 0.0525(10) 0.0485(10) 0.0333(9) -0.0078(9) 0.0034(7) -0.0011(8)
    N4 0.0626(13) 0.0667(13) 0.0347(9) -0.0152(10) 0.0018(9) -0.0041(9)
    C1 0.084(2) 0.084(2) 0.095(2) -0.0351(18) -0.0041(18) 0.0141(18)
    C2 0.0582(14) 0.0602(15) 0.0507(13) -0.0121(12) 0.0017(11) 0.0112(11)
    C3 0.0749(17) 0.0486(14) 0.0661(16) -0.0038(13) 0.0164(13) -0.0054(12)
    C4 0.0566(14) 0.0632(16) 0.0640(15) -0.0022(12) 0.0202(12) 0.0022(13)
    C5 0.0633(14) 0.0513(13) 0.0354(11) -0.0098(11) 0.0039(10) 0.0055(10)
    C6 0.0771(17) 0.0533(14) 0.0443(13) 0.0041(13) 0.0158(11) 0.0028(11)
    C7 0.0558(14) 0.0719(18) 0.0606(15) 0.0029(13) 0.0151(12) 0.0162(13)
    C8 0.0883(19) 0.0647(16) 0.0440(13) -0.0246(15) 0.0027(12) 0.0076(12)
    C9 0.0564(13) 0.0434(12) 0.0413(12) -0.0061(10) 0.0068(10) 0.0009(9)
    C10 0.0646(16) 0.0654(16) 0.0478(13) -0.0070(13) 0.0037(12) 0.0094(12)
    C11 0.0772(18) 0.0624(16) 0.0489(14) -0.0212(14) -0.0072(13) 0.0105(12)
    C12 0.083(2) 0.114(3) 0.077(2) -0.037(2) -0.0177(17) 0.0282(19)
    C13 0.117(3) 0.147(4) 0.088(3) -0.060(3) -0.047(3) 0.040(3)
    C14 0.175(5) 0.108(3) 0.059(2) -0.059(3) -0.042(3) 0.017(2)
    C15 0.156(4) 0.094(3) 0.0457(16) -0.030(2) 0.0033(19) 0.0046(16)
    C16 0.106(2) 0.0747(19) 0.0475(14) -0.0166(17) 0.0013(15) 0.0015(14)
    C17 0.0449(11) 0.0462(12) 0.0396(11) -0.0032(9) 0.0039(9) -0.0044(9)
    C18 0.0419(11) 0.0558(13) 0.0403(11) -0.0035(10) 0.0024(9) 0.0001(10)
    C19 0.0525(13) 0.0696(16) 0.0436(12) -0.0080(12) 0.0066(10) -0.0088(11)
    C20 0.0521(13) 0.094(2) 0.0372(12) -0.0081(13) 0.0082(10) 0.0009(13)
    C21 0.0555(14) 0.0777(18) 0.0460(13) -0.0160(13) 0.0058(10) 0.0113(12)
    C22 0.0547(13) 0.0578(14) 0.0505(13) -0.0087(11) 0.0058(11) 0.0044(11)
    C23 0.0512(12) 0.0531(13) 0.0443(12) -0.0063(11) 0.0086(10) -0.0011(10)
    C24 0.093(2) 0.0593(17) 0.097(2) -0.0211(16) 0.0402(18) -0.0241(16)
    C25 0.081(2) 0.165(4) 0.089(2) -0.055(2) 0.0068(18) 0.040(2)
    C26 0.097(2) 0.172(4) 0.067(2) -0.037(3) 0.0355(18) -0.048(2)
_geom_special_details
;
All e.s.d.'s (except the e.s.d. in the dihedral angle between two l.s. planes)
are estimated using the full covariance matrix. The cell e.s.d.'s are taken
into account individually in the estimation of e.s.d.'s in distances, angles
and torsion angles; correlations between e.s.d.'s in cell parameters are only
used when they are defined by crystal symmetry. An approximate (isotropic)
treatment of cell e.s.d.'s is used for estimating e.s.d.'s involving l.s.
planes.
;
loop_
    _geom_bond_atom_site_label_1
    _geom_bond_atom_site_label_2
    _geom_bond_site_symmetry_2
    _geom_bond_distance
    _geom_bond_publ_flag
    Cl1 C12 . 1.738(4) ?
    S1 C9 . 1.741(2) ?
    S1 C8 . 1.814(2) ?
    O1 C22 . 1.363(3) ?
    O1 C24 . 1.419(3) ?
    O2 C21 . 1.372(3) ?
    O2 C25 . 1.403(4) ?
    O3 C20 . 1.357(3) ?
    O3 C26 . 1.427(4) ?
    N1 C17 . 1.306(3) ?
    N1 N2 . 1.392(3) ?
    N2 C9 . 1.299(3) ?
    N3 C17 . 1.370(3) ?
    N3 C9 . 1.371(3) ?
    N3 N4 . 1.405(2) ?
    N4 C10 . 1.252(3) ?
    C1 C2 . 1.507(4) ?
    C1 H1A . 0.9600 ?
    C1 H1B . 0.9600 ?
    C1 H1C . 0.9600 ?
    C2 C7 . 1.373(4) ?
    C2 C3 . 1.385(4) ?
    C3 C4 . 1.376(4) ?
    C3 H3 . 0.9300 ?
    C4 C5 . 1.385(4) ?
    C4 H4 . 0.9300 ?
    C5 C6 . 1.378(4) ?
    C5 C8 . 1.502(3) ?
    C6 C7 . 1.373(4) ?
    C6 H6 . 0.9300 ?
    C7 H7 . 0.9300 ?
    C8 H8A . 0.9700 ?
    C8 H8B . 0.9700 ?
    C10 C11 . 1.454(3) ?
    C10 H10 . 0.9300 ?
    C11 C16 . 1.378(4) ?
    C11 C12 . 1.389(4) ?
    C12 C13 . 1.364(5) ?
    C13 C14 . 1.363(7) ?
    C13 H13 . 0.9300 ?
    C14 C15 . 1.380(6) ?
    C14 H14 . 0.9300 ?
    C15 C16 . 1.378(4) ?
    C15 H15 . 0.9300 ?
    C16 H16 . 0.9300 ?
    C17 C18 . 1.465(3) ?
    C18 C23 . 1.387(3) ?
    C18 C19 . 1.388(3) ?
    C19 C20 . 1.384(4) ?
    C19 H19 . 0.9300 ?
    C20 C21 . 1.390(4) ?
    C21 C22 . 1.390(4) ?
    C22 C23 . 1.389(3) ?
    C23 H23 . 0.9300 ?
    C24 H24A . 0.9600 ?
    C24 H24B . 0.9600 ?
    C24 H24C . 0.9600 ?
    C25 H52A . 0.9600 ?
    C25 H52B . 0.9600 ?
    C25 H52C . 0.9600 ?
    C26 H51A . 0.9600 ?
    C26 H51B . 0.9600 ?
    C26 H51C . 0.9600 ?
loop_
    _geom_angle_atom_site_label_1
    _geom_angle_atom_site_label_2
    _geom_angle_atom_site_label_3
    _geom_angle_site_symmetry_1
    _geom_angle_site_symmetry_3
    _geom_angle
    _geom_angle_publ_flag
    C9 S1 C8 . . 99.98(11) ?
    C22 O1 C24 . . 117.6(2) ?
    C21 O2 C25 . . 115.1(2) ?
    C20 O3 C26 . . 117.0(2) ?
    C17 N1 N2 . . 108.12(17) ?
    C9 N2 N1 . . 107.29(18) ?
    C17 N3 C9 . . 105.72(17) ?
    C17 N3 N4 . . 125.33(18) ?
    C9 N3 N4 . . 128.95(18) ?
    C10 N4 N3 . . 114.2(2) ?
    C2 C1 H1A . . 109.5 ?
    C2 C1 H1B . . 109.5 ?
    H1A C1 H1B . . 109.5 ?
    C2 C1 H1C . . 109.5 ?
    H1A C1 H1C . . 109.5 ?
    H1B C1 H1C . . 109.5 ?
    C7 C2 C3 . . 117.2(2) ?
    C7 C2 C1 . . 122.1(3) ?
    C3 C2 C1 . . 120.7(3) ?
    C4 C3 C2 . . 121.3(2) ?
    C4 C3 H3 . . 119.3 ?
    C2 C3 H3 . . 119.3 ?
    C3 C4 C5 . . 120.6(2) ?
    C3 C4 H4 . . 119.7 ?
    C5 C4 H4 . . 119.7 ?
    C6 C5 C4 . . 118.3(2) ?
    C6 C5 C8 . . 120.4(2) ?
    C4 C5 C8 . . 121.3(2) ?
    C7 C6 C5 . . 120.3(2) ?
    C7 C6 H6 . . 119.9 ?
    C5 C6 H6 . . 119.9 ?
    C2 C7 C6 . . 122.3(2) ?
    C2 C7 H7 . . 118.9 ?
    C6 C7 H7 . . 118.9 ?
    C5 C8 S1 . . 106.86(16) ?
    C5 C8 H8A . . 110.3 ?
    S1 C8 H8A . . 110.3 ?
    C5 C8 H8B . . 110.3 ?
    S1 C8 H8B . . 110.3 ?
    H8A C8 H8B . . 108.6 ?
    N2 C9 N3 . . 109.84(19) ?
    N2 C9 S1 . . 127.60(17) ?
    N3 C9 S1 . . 122.51(16) ?
    N4 C10 C11 . . 121.6(3) ?
    N4 C10 H10 . . 119.2 ?
    C11 C10 H10 . . 119.2 ?
    C16 C11 C12 . . 117.8(3) ?
    C16 C11 C10 . . 121.5(3) ?
    C12 C11 C10 . . 120.6(3) ?
    C13 C12 C11 . . 121.3(4) ?
    C13 C12 Cl1 . . 118.3(3) ?
    C11 C12 Cl1 . . 120.3(3) ?
    C14 C13 C12 . . 120.0(4) ?
    C14 C13 H13 . . 120.0 ?
    C12 C13 H13 . . 120.0 ?
    C13 C14 C15 . . 120.4(3) ?
    C13 C14 H14 . . 119.8 ?
    C15 C14 H14 . . 119.8 ?
    C16 C15 C14 . . 119.2(4) ?
    C16 C15 H15 . . 120.4 ?
    C14 C15 H15 . . 120.4 ?
    C15 C16 C11 . . 121.3(4) ?
    C15 C16 H16 . . 119.4 ?
    C11 C16 H16 . . 119.4 ?
    N1 C17 N3 . . 109.03(19) ?
    N1 C17 C18 . . 125.44(19) ?
    N3 C17 C18 . . 125.48(19) ?
    C23 C18 C19 . . 120.5(2) ?
    C23 C18 C17 . . 118.2(2) ?
    C19 C18 C17 . . 121.3(2) ?
    C20 C19 C18 . . 119.3(2) ?
    C20 C19 H19 . . 120.4 ?
    C18 C19 H19 . . 120.4 ?
    O3 C20 C19 . . 124.2(3) ?
    O3 C20 C21 . . 115.0(2) ?
    C19 C20 C21 . . 120.8(2) ?
    O2 C21 C20 . . 120.1(2) ?
    O2 C21 C22 . . 120.3(3) ?
    C20 C21 C22 . . 119.4(2) ?
    O1 C22 C23 . . 124.3(2) ?
    O1 C22 C21 . . 115.5(2) ?
    C23 C22 C21 . . 120.1(2) ?
    C18 C23 C22 . . 119.8(2) ?
    C18 C23 H23 . . 120.1 ?
    C22 C23 H23 . . 120.1 ?
    O1 C24 H24A . . 109.5 ?
    O1 C24 H24B . . 109.5 ?
    H24A C24 H24B . . 109.5 ?
    O1 C24 H24C . . 109.5 ?
    H24A C24 H24C . . 109.5 ?
    H24B C24 H24C . . 109.5 ?
    O2 C25 H52A . . 109.5 ?
    O2 C25 H52B . . 109.5 ?
    H52A C25 H52B . . 109.5 ?
    O2 C25 H52C . . 109.5 ?
    H52A C25 H52C . . 109.5 ?
    H52B C25 H52C . . 109.5 ?
    O3 C26 H51A . . 109.5 ?
    O3 C26 H51B . . 109.5 ?
    H51A C26 H51B . . 109.5 ?
    O3 C26 H51C . . 109.5 ?
    H51A C26 H51C . . 109.5 ?
    H51B C26 H51C . . 109.5 ?
loop_
    _geom_hbond_atom_site_label_D
    _geom_hbond_atom_site_label_H
    _geom_hbond_atom_site_label_A
    _geom_hbond_site_symmetry_A
    _geom_hbond_distance_DH
    _geom_hbond_distance_HA
    _geom_hbond_distance_DA
    _geom_hbond_angle_DHA
    C19 H19 N4 . 0.93 2.52 3.000(3) 112
    C10 H10 S1 . 0.93 2.81 3.184(3) 105
    C6 H6 N1 3_665 0.93 2.61 3.409(3) 144.1
    C8 H8B Cg2 3_675 0.97 2.70 3.427(2) 133
    C24 H24B Cg1 1_545 0.96 2.94 3.588(2) 125
data_global
_journal_date_recd_electronic     2009-02-22
_journal_date_accepted     2009-03-17
_journal_name_full     'Acta Crystallographica, Section E'
_journal_year     2009
_journal_volume     65
_journal_issue      4
_journal_page_first     o869
_journal_page_last     o869
_journal_paper_category     QO
_journal_coeditor_code     GK2192
_publ_contact_author_name     'Li, Qian-Zhu'
_publ_contact_author_address
;
Center for Research and Development of Fine Chemicals
Guizhou University
Key Laboratory of Green Pesticide and Agricultural Bioengineering
Ministry of Education
Guiyang 550025
People's Republic of China
Department of Chemistry, Bijie University, Bijie 551700
People's Republic of China
;
_publ_contact_author_email     qianzhuli77@yahoo.com.cn
_publ_contact_author_fax     '86 0851 3620521'
_publ_contact_author_phone     '86 0851 3622211'
_publ_section_title
;\
<i>N</i>-[(<i>E</i>)-2-Chlorobenzylidene]-3-(4-methylbenzylsulfanyl)-5-(3,4,5-\
trimethoxyphenyl)-4<i>H</i>-1,2,4-triazol-4-amine
;
loop_
    _publ_author_name
    _publ_author_footnote
    _publ_author_address
    'Li, Qian-Zhu' .
;
Center for Research and Development of Fine Chemicals
Guizhou University
Key Laboratory of Green Pesticide and Agricultural Bioengineering
Ministry of Education
Guiyang 550025
People's Republic of China
and
Department of Chemistry
Bijie University
Bijie 551700
People's Republic of China
;
    'Song, Bao-An' .
;
Center for Research and Development of Fine Chemicals
Guizhou University
Key Laboratory of Green Pesticide and Agricultural Bioengineering
Ministry of Education
Guiyang 550025
People's Republic of China
;
    'Yang, Song' .
;
Center for Research and Development of Fine Chemicals
Guizhou University
Key Laboratory of Green Pesticide and Agricultural Bioengineering
Ministry of Education
Guiyang 550025
People's Republic of China
;
    'Zheng, Yu-Guo' .
;
Center for Research and Development of Fine Chemicals
Guizhou University
Key Laboratory of Green Pesticide and Agricultural Bioengineering
Ministry of Education
Guiyang 550025
People's Republic of China
;
    'Guo, Qing-Qing' .
;
Center for Research and Development of Fine Chemicals
Guizhou University
Key Laboratory of Green Pesticide and Agricultural Bioengineering
Ministry of Education
Guiyang 550025
People's Republic of China
;
