# Supplementary material for: N-[(E)-2-Chloro­benzyl­idene]-3-(4-methyl­benzyl­sulfan­yl)-5-(3,4,5-trimethoxy­phen­yl)-4H-1,2,4-triazol-4-amine
Source: Acta Crystallogr Sect E Struct Rep Online. 2009 Mar 25;65(Pt 4):o869. doi: 10.1107/S1600536809009842 (PMC2968782; doi:10.1107/S1600536809009842)
Supplement: Supplementary file 2 [file e-65-0o869-Isup2.hkl]

# 
# h,k,l, Fc-squared, Fo-squared, sigma(Fo-squared) and status flag 
# 
data_I
_shelx_title ' p in P21/c' 
_shelx_refln_list_code          4 
_shelx_F_calc_maximum      219.04 
_exptl_crystal_F_000      1064.00 
_reflns_d_resolution_high  0.8346 
 
loop_ 
 _symmetry_equiv_pos_as_xyz 
 'x, y, z' 
 '-x, y+1/2, -z+1/2' 
 '-x, -y, -z' 
 'x, -y-1/2, z-1/2' 
 
_cell_length_a    11.2830 
_cell_length_b     7.4140 
_cell_length_c    31.0870 
_cell_angle_alpha  90.000 
_cell_angle_beta  100.961 
_cell_angle_gamma  90.000 
 
_shelx_F_squared_multiplier     1.000 
 
loop_ 
 _refln_index_h 
 _refln_index_k 
 _refln_index_l 
 _refln_F_squared_calc 
 _refln_F_squared_meas 
 _refln_F_squared_sigma 
 _refln_observed_status 
   1   0   0     3516.76     2999.12    365.78 o 
   2   0   0     9898.09     9774.68    156.52 o 
   3   0   0      834.50      898.71     15.88 o 
   4   0   0    12830.38    11384.43    203.29 o 
   5   0   0      340.16      297.79      5.22 o 
   6   0   0     2331.47     2481.72     32.52 o 
   7   0   0      376.85      342.03     13.46 o 
   8   0   0     1531.84     1375.76     27.16 o 
   9   0   0      471.30      459.61     13.20 o 
  10   0   0      714.47      639.08     13.62 o 
  11   0   0      148.95      133.93      8.03 o 
  12   0   0       81.02       74.00      8.11 o 
  13   0   0        7.48       17.62      6.95 o 
   1   1   0       38.55       11.10      3.35 o 
   2   1   0     5948.80     5927.60     53.76 o 
   3   1   0      339.88      234.06      3.25 o 
   4   1   0      183.67      199.18      3.48 o 
   5   1   0     1077.63     1025.87      9.53 o 
   6   1   0       11.74       19.01      1.15 o 
   7   1   0      147.64      156.13      3.22 o 
   8   1   0       22.81       34.53      2.12 o 
   9   1   0      120.25      104.17      4.04 o 
  10   1   0      336.36      328.81      6.52 o 
  11   1   0        9.48        7.47      3.03 o 
  12   1   0       31.39       37.88      4.03 o 
  13   1   0        1.04       -5.15      5.10 o 
   0   2   0      904.95      746.60     11.20 o 
   1   2   0    10079.42    10415.28     93.76 o 
   2   2   0      617.25      692.26     27.60 o 
   3   2   0     1194.02     1261.20     15.99 o 
   4   2   0     5228.58     5057.13     46.95 o 
   5   2   0      104.18       94.16      2.00 o 
   6   2   0        0.01        2.44      0.87 o 
   7   2   0        2.30        5.81      1.12 o 
   8   2   0      713.53      678.58      8.69 o 
   9   2   0      350.54      319.68      7.90 o 
  10   2   0       21.35       20.00      2.42 o 
  11   2   0        0.04        0.25      2.17 o 
  12   2   0       39.91       43.91      4.76 o 
   1   3   0      161.60      163.01      3.06 o 
   2   3   0     2592.09     2731.42     26.41 o 
   3   3   0      289.42      325.19      5.02 o 
   4   3   0      475.80      497.79      8.02 o 
   5   3   0       38.61       34.26      1.89 o 
   6   3   0        7.57       12.42      1.29 o 
   7   3   0      314.51      338.38      5.15 o 
   8   3   0       73.04       75.97      2.67 o 
   9   3   0       14.95       13.64      1.94 o 
  10   3   0        6.00        7.26      2.06 o 
  11   3   0        3.17        1.69      2.41 o 
  12   3   0        3.61        4.75      2.81 o 
   0   4   0      269.55      230.29      5.28 o 
   1   4   0      310.77      292.65      4.22 o 
   2   4   0       17.44       16.67      1.38 o 
   3   4   0       68.34       72.26      2.30 o 
   4   4   0      409.35      369.53      4.73 o 
   5   4   0       33.91       27.04      1.77 o 
   6   4   0       15.16       19.17      2.21 o 
   7   4   0       65.73       81.23      3.20 o 
   8   4   0      101.34       83.21      2.95 o 
   9   4   0       38.83       34.85      2.59 o 
  10   4   0        0.51        4.30      2.09 o 
  11   4   0        1.20        2.48      2.26 o 
   1   5   0       22.41       22.83      2.20 o 
   2   5   0      247.14      232.62      5.14 o 
   3   5   0       64.78       58.40      2.99 o 
   4   5   0        3.86        5.16      1.66 o 
   5   5   0      693.86      703.04     10.01 o 
   6   5   0      764.30      724.49     10.62 o 
   7   5   0        2.40        1.77      1.97 o 
   8   5   0       29.37       22.93      2.64 o 
   9   5   0       55.21       45.29      4.64 o 
  10   5   0        0.57        1.06      2.59 o 
   0   6   0      320.16      293.07      9.93 o 
   1   6   0       26.26       11.78      2.53 o 
   2   6   0      226.61      252.83      5.98 o 
   3   6   0      373.25      411.55      7.75 o 
   4   6   0      104.28      102.02      4.24 o 
   5   6   0       10.02        7.90      2.23 o 
   6   6   0        4.39        5.73      2.48 o 
   7   6   0        8.56       10.41      2.87 o 
   8   6   0      120.93      128.07      7.43 o 
   9   6   0       37.54       39.38      6.71 o 
   1   7   0      107.85      104.24      4.65 o 
   2   7   0        4.42        5.91      2.38 o 
   3   7   0        0.64        0.03      2.11 o 
   4   7   0        3.01       -0.53      2.05 o 
   5   7   0        3.37       -0.61      2.47 o 
   6   7   0        6.90        8.01      2.94 o 
   7   7   0        4.65        0.75      3.07 o 
   8   7   0        8.54        9.18      4.37 o 
   0   8   0      270.43      250.70     14.07 o 
   1   8   0      135.49      124.93      5.91 o 
   2   8   0       15.58       15.18      2.95 o 
   3   8   0       62.25       62.57      4.28 o 
   4   8   0       68.35       65.95      4.43 o 
   5   8   0       22.09       15.64      3.49 o 
 -13   1   1        0.67       -0.48      3.76 o 
 -12   1   1        6.86        8.41      2.81 o 
 -11   1   1        6.67        9.03      2.66 o 
 -10   1   1       39.37       49.01      2.75 o 
  -9   1   1       62.37       70.09      2.69 o 
  -8   1   1       43.37       50.69      2.26 o 
  -7   1   1      276.63      284.15      3.99 o 
  -6   1   1      408.48      450.93      4.63 o 
  -5   1   1     1145.53     1217.67     10.93 o 
  -4   1   1     1219.61     1281.19     13.01 o 
  -3   1   1     1406.30     1439.70     14.10 o 
  -2   1   1     9009.16     9311.87     91.81 o 
  -1   1   1     5878.15     5799.29     63.92 o 
   0   1   1      410.23      388.21      4.54 o 
   1   1   1     3295.97     2783.75    341.12 o 
   2   1   1      156.56      137.63      2.77 o 
   3   1   1        2.09       11.45      0.98 o 
   4   1   1     1183.76     1067.41     12.21 o 
   5   1   1      179.85      187.21      3.22 o 
   6   1   1      748.00      699.89     10.45 o 
   7   1   1     1311.93     1313.50     13.23 o 
   8   1   1     1221.41     1193.75     13.77 o 
   9   1   1        9.53        9.60      1.49 o 
  10   1   1        7.63       12.61      2.71 o 
  11   1   1        9.21        5.26      3.19 o 
  12   1   1       51.83       61.09      4.68 o 
  13   1   1        0.38        1.85      3.93 o 
 -12   2   1        2.95        1.27      2.59 o 
 -11   2   1      102.98      101.76      4.52 o 
 -10   2   1      483.92      506.52      7.84 o 
  -9   2   1       70.67       68.76      2.77 o 
  -8   2   1      796.53      809.36      9.08 o 
  -7   2   1      106.72      100.64      2.45 o 
  -6   2   1      397.50      384.18      4.72 o 
  -5   2   1      589.02      619.03      6.21 o 
  -4   2   1        4.75        2.15      1.80 o 
  -3   2   1     3330.76     3416.66     35.23 o 
  -2   2   1       15.20       23.70      2.97 o 
  -1   2   1     4687.47     4769.25     43.68 o 
   0   2   1    25742.02    23685.46    211.96 o 
   1   2   1     2618.83     2526.81     23.79 o 
   2   2   1     7425.86     7484.28     82.69 o 
   3   2   1       15.65        9.78      4.16 o 
   4   2   1       96.91       90.61      3.32 o 
   5   2   1       58.87       87.94      2.96 o 
   6   2   1       12.17       19.17      1.81 o 
   7   2   1      171.46      208.24      4.04 o 
   8   2   1      576.50      521.27      7.21 o 
   9   2   1        6.07        7.40      1.81 o 
  10   2   1        1.73        1.98      2.01 o 
  11   2   1        0.03        0.23      2.32 o 
  12   2   1        0.46        0.33      2.66 o 
 -12   3   1        1.26        2.48      3.46 o 
 -11   3   1       22.35       20.55      2.69 o 
 -10   3   1       25.55       21.91      2.59 o 
  -9   3   1        1.08        0.14      1.41 o 
  -8   3   1      284.03      304.63      4.79 o 
  -7   3   1       17.82       17.01      1.56 o 
  -6   3   1        2.61       11.91      1.33 o 
  -5   3   1       16.99        7.36      1.09 o 
  -4   3   1     1580.44     1567.02     16.45 o 
  -3   3   1     2324.25     2592.80     30.36 o 
  -2   3   1     2254.30     2194.34     21.65 o 
  -1   3   1     1031.16      940.26     13.26 o 
   0   3   1      711.18      747.81      8.49 o 
   1   3   1      325.52      361.79      4.91 o 
   2   3   1      525.48      471.77      6.17 o 
   3   3   1     4324.30     4279.48     43.75 o 
   4   3   1     2048.96     1880.71     31.14 o 
   5   3   1      699.71      693.06      6.72 o 
   6   3   1      314.09      293.90      4.23 o 
   7   3   1      219.06      203.94      6.01 o 
   8   3   1      321.43      295.17      8.38 o 
   9   3   1       31.41       26.73      2.45 o 
  10   3   1       19.90       16.91      2.36 o 
  11   3   1      133.09      154.23      6.16 o 
  12   3   1       41.49       43.96      4.23 o 
 -11   4   1        0.68       -1.68      1.99 o 
 -10   4   1       51.05       68.67      3.69 o 
  -9   4   1       35.04       41.01      2.59 o 
  -8   4   1       34.65       37.86      2.30 o 
  -7   4   1     1723.07     1614.04     15.58 o 
  -6   4   1      563.75      555.59      7.03 o 
  -5   4   1      111.51      117.43      4.59 o 
  -4   4   1      122.34      121.26      2.45 o 
  -3   4   1     1153.59     1194.00     11.63 o 
  -2   4   1      753.24      721.23      7.78 o 
  -1   4   1     4138.94     3948.02     32.37 o 
   0   4   1     2924.58     3033.06     25.39 o 
   1   4   1     2491.85     2360.98     20.33 o 
   2   4   1     1782.70     1931.38     18.23 o 
   3   4   1      218.25      235.61      3.85 o 
   4   4   1      113.45       90.72      4.50 o 
   5   4   1      270.95      283.16      3.96 o 
   6   4   1      713.47      769.02      9.50 o 
   7   4   1      243.35      228.06      4.25 o 
   8   4   1        2.45        2.99      1.59 o 
   9   4   1        0.52        1.86      1.91 o 
  10   4   1        8.02        7.18      2.21 o 
  11   4   1        0.16        2.33      2.59 o 
 -11   5   1       13.72       19.42      4.35 o 
 -10   5   1        0.25       -2.04      3.03 o 
  -9   5   1        4.03        2.96      2.31 o 
  -8   5   1       27.06       22.59      2.80 o 
  -7   5   1       26.94       38.65      3.45 o 
  -6   5   1        8.89       16.68      2.80 o 
  -5   5   1       15.26        8.13      2.52 o 
  -4   5   1      755.34      780.73      9.78 o 
  -3   5   1      221.53      211.41      4.41 o 
  -2   5   1      334.44      312.67      5.32 o 
  -1   5   1       24.32       35.23      2.15 o 
   0   5   1      522.62      514.23      7.16 o 
   1   5   1      675.79      653.34      8.83 o 
   2   5   1      371.46      359.46      6.17 o 
   3   5   1       10.85       12.41      2.64 o 
   4   5   1        0.32       -0.40      1.49 o 
   5   5   1      607.35      591.25     10.33 o 
   6   5   1      504.84      484.70      9.19 o 
   7   5   1      155.20      166.40      4.50 o 
   8   5   1       20.79       16.22      2.29 o 
   9   5   1      102.81      119.63      5.68 o 
  10   5   1       41.30       44.29      4.31 o 
  -9   6   1       33.45       44.48      7.04 o 
  -8   6   1        0.39        1.59      2.85 o 
  -7   6   1       27.32       28.97      3.56 o 
  -6   6   1       40.83       39.24      3.70 o 
  -5   6   1       75.83       65.91      7.39 o 
  -4   6   1        1.19        0.48      2.07 o 
  -3   6   1      727.15      695.84     10.55 o 
  -2   6   1      334.58      343.78      6.99 o 
  -1   6   1       18.04       11.08      2.36 o 
   0   6   1       13.95       17.44      2.51 o 
   1   6   1       98.19       96.67      4.07 o 
   2   6   1        7.64        8.82      2.26 o 
   3   6   1       17.90       18.24      3.56 o 
   4   6   1      152.21      151.81      4.75 o 
   5   6   1        1.32        0.39      1.97 o 
   6   6   1       17.65       17.37      2.98 o 
   7   6   1        0.02       -1.72      2.25 o 
   8   6   1       19.84       22.45      4.53 o 
   9   6   1        1.61       -3.13      4.87 o 
  -8   7   1       60.81       60.74      4.77 o 
  -7   7   1        4.27        2.67      2.79 o 
  -6   7   1        0.05       -3.01      2.39 o 
  -5   7   1        1.57       -3.24      2.22 o 
  -4   7   1        2.82       -0.61      2.04 o 
  -3   7   1       29.38       26.15      3.14 o 
  -2   7   1       16.67       22.83      2.98 o 
  -1   7   1      106.36      115.45      5.26 o 
   0   7   1      229.90      233.55      6.17 o 
   1   7   1        0.69        1.24      2.25 o 
   2   7   1      152.30      145.07      5.70 o 
   3   7   1        0.73        0.89      2.12 o 
   4   7   1        1.13        2.36      2.15 o 
   5   7   1       45.19       38.61      3.77 o 
   6   7   1       42.56       37.39      3.82 o 
   7   7   1       42.96       38.37      4.13 o 
   8   7   1        0.03       -2.62      3.52 o 
  -5   8   1        3.09        1.96      2.92 o 
  -4   8   1        6.10       10.26      2.92 o 
  -3   8   1       42.99       35.88      3.64 o 
  -2   8   1       36.17       31.36      3.48 o 
  -1   8   1       15.77       16.08      3.73 o 
   0   8   1       11.80       14.83      2.96 o 
   1   8   1       51.30       46.96      3.86 o 
   2   8   1       15.15       12.80      3.38 o 
   3   8   1        3.05        4.52      2.63 o 
   4   8   1        0.23       -0.28      2.57 o 
   5   8   1       47.87       45.32      5.76 o 
 -13   0   2       58.87       69.98      7.37 o 
 -12   0   2       60.69       48.75      7.88 o 
 -11   0   2       81.56       81.48      5.31 o 
 -10   0   2      163.95      171.28      5.75 o 
  -9   0   2      740.35      825.41     13.23 o 
  -8   0   2      419.17      391.57      7.75 o 
  -7   0   2      295.88      257.93      5.78 o 
  -6   0   2      676.64      508.60      7.72 o 
  -5   0   2      141.36      125.09      3.18 o 
  -4   0   2     2708.86     2676.71     35.86 o 
  -3   0   2     2592.81     2350.07     31.56 o 
  -2   0   2     2068.77     2131.91     34.25 o 
  -1   0   2     2195.71     2412.93     31.77 o 
   0   0   2       42.91       27.82      1.39 o 
   1   0   2     4191.84     4763.04     74.31 o 
   2   0   2     5874.22     6423.61     81.92 o 
   3   0   2    19930.14    18876.26    238.34 o 
   4   0   2     5706.28     5742.56     74.18 o 
   5   0   2      332.85      312.74      5.40 o 
   6   0   2      259.10      335.69      6.23 o 
   7   0   2     1688.41     1608.85     18.16 o 
   8   0   2       76.07       66.04      3.29 o 
   9   0   2       68.65       66.44      4.56 o 
  10   0   2        0.04        3.25      4.64 o 
  11   0   2      450.87      463.18     14.85 o 
  12   0   2      242.79      229.56     12.05 o 
  13   0   2       14.63       10.20      6.49 o 
 -13   1   2        0.48        3.82      3.01 o 
 -12   1   2        0.40       -2.54      3.48 o 
 -11   1   2      201.42      190.68      5.24 o 
 -10   1   2      356.99      340.47      5.66 o 
  -9   1   2      397.48      409.91      6.43 o 
  -8   1   2      190.47      208.54      3.95 o 
  -7   1   2     2248.50     2241.05     18.21 o 
  -6   1   2       70.19       73.21      1.85 o 
  -5   1   2      600.66      661.40      7.86 o 
  -4   1   2     1187.55     1246.07     14.05 o 
  -3   1   2    10701.88    10360.92     93.35 o 
  -2   1   2     5965.59     6045.52     60.09 o 
  -1   1   2      284.33      255.89      3.29 o 
   0   1   2     1243.86     1058.36     30.28 o 
   1   1   2     1128.77      980.91     40.54 o 
   2   1   2    47980.65    44129.35    679.16 o 
   3   1   2     9022.84     8785.49     87.27 o 
   4   1   2     1488.54     1557.87     17.06 o 
   5   1   2        0.73        8.38      0.96 o 
   6   1   2     3337.26     3054.96     28.92 o 
   7   1   2      183.25      165.35     11.80 o 
   8   1   2       55.79       51.00      2.43 o 
   9   1   2       78.56       74.43      4.04 o 
  10   1   2      437.26      446.48      9.94 o 
  11   1   2       14.13       15.48      3.68 o 
  12   1   2       13.63        5.28      3.67 o 
  13   1   2       34.84       28.27      5.54 o 
 -13   2   2        0.68       -4.68      5.56 o 
 -12   2   2        1.78        3.15      2.59 o 
 -11   2   2       32.50       39.58      3.34 o 
 -10   2   2        2.69        2.50      1.54 o 
  -9   2   2      163.79      168.55      4.91 o 
  -8   2   2       90.19      114.61      3.14 o 
  -7   2   2      154.14      153.54      3.00 o 
  -6   2   2       90.75      119.57      2.51 o 
  -5   2   2      794.57      742.87      7.21 o 
  -4   2   2       56.91       59.96      3.24 o 
  -3   2   2     1057.25     1075.32     36.70 o 
  -2   2   2    12562.60    11641.83    315.91 o 
  -1   2   2     8204.52     8005.56     79.35 o 
   0   2   2     1460.52     1548.73     16.64 o 
   1   2   2      310.74      373.51      5.09 o 
   2   2   2      120.87       81.50      3.64 o 
   3   2   2      154.42      121.24      4.94 o 
   4   2   2     5276.12     5705.26     58.03 o 
   5   2   2     1285.52     1486.16     13.27 o 
   6   2   2      658.49      592.69      6.51 o 
   7   2   2      393.13      356.60      5.16 o 
   8   2   2      245.11      223.89      4.87 o 
   9   2   2       12.10       17.86      2.19 o 
  10   2   2        0.05       -1.24      2.18 o 
  11   2   2        0.46        2.47      2.47 o 
  12   2   2       29.93       37.57      4.13 o 
 -12   3   2        0.16        1.38      3.11 o 
 -11   3   2        9.36        5.70      2.59 o 
 -10   3   2       29.63       28.29      2.32 o 
  -9   3   2       19.17       17.43      1.95 o 
  -8   3   2       43.85       39.74      2.16 o 
  -7   3   2       26.58       25.69      1.72 o 
  -6   3   2      728.73      692.91      7.78 o 
  -5   3   2        3.45        6.49      1.06 o 
  -4   3   2       45.64       41.82      1.72 o 
  -3   3   2       27.76       50.80      1.94 o 
  -2   3   2     3308.32     3552.62     33.73 o 
  -1   3   2     2304.00     2331.15     22.67 o 
   0   3   2     2172.57     2116.17     20.72 o 
   1   3   2      618.79      669.98      7.82 o 
   2   3   2       49.18       35.91      1.98 o 
   3   3   2        3.28        5.24      1.12 o 
   4   3   2     3331.24     3247.23     26.75 o 
   5   3   2      302.44      291.84      4.61 o 
   6   3   2      565.56      534.55      7.04 o 
   7   3   2       72.91       83.51      3.70 o 
   8   3   2       12.24       18.04      2.03 o 
   9   3   2       91.14      103.55      3.87 o 
  10   3   2        0.79       -1.68      2.08 o 
  11   3   2        6.17        7.19      3.41 o 
  12   3   2        5.27        0.98      3.21 o 
 -11   4   2       39.82       33.22      3.15 o 
 -10   4   2        2.93        5.32      1.87 o 
  -9   4   2        0.13        0.72      1.59 o 
  -8   4   2      231.34      248.02      4.53 o 
  -7   4   2        4.57        4.07      1.56 o 
  -6   4   2        0.20        1.94      1.62 o 
  -5   4   2      128.03      115.18      3.85 o 
  -4   4   2        0.05        1.47      0.95 o 
  -3   4   2     1228.88     1267.18     12.20 o 
  -2   4   2      381.92      365.19      4.91 o 
  -1   4   2       55.19       82.06      2.69 o 
   0   4   2     2048.88     2017.93     17.66 o 
   1   4   2      231.86      229.27      3.65 o 
   2   4   2        8.80        6.94      1.73 o 
   3   4   2      116.13       96.54      2.32 o 
   4   4   2      283.96      302.52      5.36 o 
   5   4   2       42.09       39.89      1.76 o 
   6   4   2      500.97      454.67     19.11 o 
   7   4   2       87.50      100.32      3.04 o 
   8   4   2        0.12        0.18      1.47 o 
   9   4   2       45.76       58.44      3.38 o 
  10   4   2        9.78       14.75      2.71 o 
  11   4   2        5.74        3.82      2.75 o 
 -11   5   2       13.10       16.67      3.53 o 
 -10   5   2        0.51       -1.69      2.66 o 
  -9   5   2       56.76       49.76      3.39 o 
  -8   5   2       13.03       20.67      2.22 o 
  -7   5   2      272.35      249.72      5.32 o 
  -6   5   2      287.38      325.27      7.40 o 
  -5   5   2       79.58       67.50      3.10 o 
  -4   5   2      355.94      357.09      6.75 o 
  -3   5   2      359.94      365.89      5.96 o 
  -2   5   2       98.94       75.58      2.82 o 
  -1   5   2       85.79       87.41      3.15 o 
   0   5   2       40.00       27.14      2.00 o 
   1   5   2     1417.21     1464.42     15.26 o 
   2   5   2        2.21        5.83      1.45 o 
   3   5   2       19.57       15.65      1.73 o 
   4   5   2       95.96       97.62      3.05 o 
   5   5   2     1333.22     1335.35     19.76 o 
   6   5   2       52.40       55.18      2.93 o 
   7   5   2       21.24       31.93      2.65 o 
   8   5   2       74.06       85.10      5.95 o 
   9   5   2       31.72       39.09      5.28 o 
  10   5   2       10.55       12.82      3.17 o 
  -9   6   2       11.37       16.68      3.88 o 
  -8   6   2       32.28       22.31      3.44 o 
  -7   6   2      265.34      245.04      7.98 o 
  -6   6   2        8.54       11.75      2.81 o 
  -5   6   2       34.40       41.45      3.95 o 
  -4   6   2      204.20      208.47      5.51 o 
  -3   6   2      610.78      597.75      9.71 o 
  -2   6   2       31.11       26.03      2.82 o 
  -1   6   2       52.89       54.98      3.70 o 
   0   6   2       72.79       71.87      3.69 o 
   1   6   2      233.06      188.10      5.07 o 
   2   6   2       74.82       89.91      4.04 o 
   3   6   2        1.94       -2.81      1.87 o 
   4   6   2      323.15      331.32      6.90 o 
   5   6   2       44.36       32.56      2.89 o 
   6   6   2       55.94       54.93      3.90 o 
   7   6   2        0.04       -2.99      2.30 o 
   8   6   2       80.13       78.02      8.23 o 
   9   6   2        0.85       -5.64      3.76 o 
  -8   7   2       35.47       35.54      4.10 o 
  -7   7   2       37.06       43.33      4.20 o 
  -6   7   2       49.39       53.31      4.32 o 
  -5   7   2       32.19       32.66      3.98 o 
  -4   7   2       56.86       55.85      3.69 o 
  -3   7   2      132.04      119.23      4.81 o 
  -2   7   2      576.78      547.70      9.68 o 
  -1   7   2      198.49      196.25      5.76 o 
   0   7   2       17.67       20.89      4.15 o 
   1   7   2      271.55      291.19      6.81 o 
   2   7   2      150.88      156.44      5.17 o 
   3   7   2       50.27       60.62      4.44 o 
   4   7   2        8.69        7.77      2.42 o 
   5   7   2       47.72       52.75      5.65 o 
   6   7   2       34.12       34.48      3.70 o 
   7   7   2       33.97       34.38      6.22 o 
   8   7   2        2.30       -0.39      5.81 o 
  -5   8   2        7.48        8.95      3.39 o 
  -4   8   2        0.09       -0.22      2.44 o 
  -3   8   2        7.06        8.65      2.82 o 
  -2   8   2       28.77       21.97      3.23 o 
  -1   8   2       19.34       19.07      3.10 o 
   0   8   2        2.73       -1.68      2.68 o 
   1   8   2       26.25       28.56      3.76 o 
   2   8   2        0.47       -0.60      2.35 o 
   3   8   2        0.12       -3.01      2.45 o 
   4   8   2        9.99        7.41      2.82 o 
   5   8   2        0.46        0.77      3.12 o 
 -13   1   3       31.63       33.39      4.13 o 
 -12   1   3        1.03        1.12      2.51 o 
 -11   1   3       36.65       43.34      2.64 o 
 -10   1   3       16.47       12.41      1.80 o 
  -9   1   3        2.85        4.71      1.54 o 
  -8   1   3      725.15      720.25      8.88 o 
  -7   1   3       38.48       64.29      2.15 o 
  -6   1   3      492.31      492.01      5.38 o 
  -5   1   3     1231.37     1285.72     13.45 o 
  -4   1   3      612.44      678.47      8.57 o 
  -3   1   3      331.07      393.42      4.73 o 
  -2   1   3     5819.89     5777.00     52.48 o 
  -1   1   3    46613.03    41594.26    408.20 o 
   0   1   3       89.82      101.45      2.02 o 
   1   1   3        0.40        3.69      1.10 o 
   2   1   3    31274.59    29858.67    496.68 o 
   3   1   3     3984.12     3845.18     48.81 o 
   4   1   3     1025.88     1083.29     11.31 o 
   5   1   3      166.47      186.59      2.91 o 
   6   1   3        6.18        7.82      1.10 o 
   7   1   3      120.59      114.51      2.26 o 
   8   1   3        0.04       -0.21      1.24 o 
   9   1   3       47.62       49.23      3.51 o 
  10   1   3        6.69        8.45      2.52 o 
  11   1   3       21.57       24.46      3.39 o 
  12   1   3        0.13       -1.19      2.92 o 
 -13   2   3       12.44        8.38      5.56 o 
 -12   2   3        2.10        2.36      2.06 o 
 -11   2   3        1.32        6.88      2.02 o 
 -10   2   3        9.75        8.66      1.94 o 
  -9   2   3        2.02       -0.70      1.37 o 
  -8   2   3      659.06      671.69      8.04 o 
  -7   2   3      271.04      259.12      3.95 o 
  -6   2   3      135.91      180.00      3.05 o 
  -5   2   3       16.23       31.06      2.29 o 
  -4   2   3      322.50      320.16      4.57 o 
  -3   2   3     7130.78     7260.23     66.20 o 
  -2   2   3    10662.82    10664.50    143.13 o 
  -1   2   3     5218.30     5124.99     51.50 o 
   0   2   3     4506.49     4218.51     42.71 o 
   1   2   3    12764.25    12397.35    111.44 o 
   2   2   3       18.91       20.35      1.22 o 
   3   2   3      368.49      389.78     10.05 o 
   4   2   3     1137.51     1199.73     31.26 o 
   5   2   3     4799.89     4909.21     39.11 o 
   6   2   3       57.94       49.79      3.01 o 
   7   2   3       22.60       25.60      1.68 o 
   8   2   3      103.56      106.86      3.41 o 
   9   2   3      592.08      580.61     11.10 o 
  10   2   3       11.29        8.96      2.60 o 
  11   2   3       76.10       85.86      4.94 o 
  12   2   3       10.53        9.84      3.14 o 
 -12   3   3        5.73       12.05      2.65 o 
 -11   3   3        8.58        8.84      2.83 o 
 -10   3   3        8.79        2.29      1.61 o 
  -9   3   3      327.28      304.41      5.41 o 
  -8   3   3      187.06      223.24      4.41 o 
  -7   3   3      101.93       92.03      2.57 o 
  -6   3   3       11.82        4.00      1.15 o 
  -5   3   3     3681.03     3614.58     29.75 o 
  -4   3   3      189.98      179.50      2.93 o 
  -3   3   3      392.38      410.02      5.01 o 
  -2   3   3       91.02      101.37      3.40 o 
  -1   3   3     6912.55     6696.15    127.58 o 
   0   3   3      256.77      282.64      4.08 o 
   1   3   3      492.76      552.71      7.47 o 
   2   3   3       14.84        6.35      1.47 o 
   3   3   3      739.16      766.89      9.26 o 
   4   3   3      244.37      222.67      5.38 o 
   5   3   3      219.35      236.68      4.39 o 
   6   3   3      176.64      135.83      4.06 o 
   7   3   3       94.03      107.78      2.78 o 
   8   3   3        0.88        2.01      1.52 o 
   9   3   3      243.64      252.34      5.66 o 
  10   3   3       35.25       32.35      3.45 o 
  11   3   3        2.17        3.65      2.72 o 
  12   3   3        1.10        4.84      3.07 o 
 -12   4   3       48.89       56.53      4.27 o 
 -11   4   3       15.03       30.20      3.13 o 
 -10   4   3        9.84        8.23      1.94 o 
  -9   4   3       22.09       21.72      2.15 o 
  -8   4   3        6.91        2.47      1.57 o 
  -7   4   3       49.79       67.33      2.64 o 
  -6   4   3      525.38      510.18      7.69 o 
  -5   4   3      473.92      415.51      5.00 o 
  -4   4   3       51.62       43.84      2.29 o 
  -3   4   3      600.28      639.83      6.78 o 
  -2   4   3       12.40       18.75      1.71 o 
  -1   4   3     1114.47     1195.05     11.42 o 
   0   4   3      542.65      564.22      6.39 o 
   1   4   3      856.60      930.43      9.32 o 
   2   4   3      784.34      684.46      7.48 o 
   3   4   3       11.42       15.90      1.52 o 
   4   4   3       13.42        5.15      1.07 o 
   5   4   3      435.88      433.18      5.37 o 
   6   4   3      384.34      360.16      5.43 o 
   7   4   3      258.73      262.28      6.24 o 
   8   4   3      160.16      134.10      3.93 o 
   9   4   3      490.75      544.85      9.89 o 
  10   4   3       18.76       16.71      2.95 o 
  11   4   3       14.48       17.02      3.83 o 
 -11   5   3        1.41       -5.43      3.94 o 
 -10   5   3       58.85       56.10      4.14 o 
  -9   5   3      123.28      118.13      4.18 o 
  -8   5   3       60.25       59.15      4.69 o 
  -7   5   3       25.90       15.51      2.02 o 
  -6   5   3      218.41      213.46      6.00 o 
  -5   5   3      317.01      292.01      5.46 o 
  -4   5   3        0.87        3.75      2.22 o 
  -3   5   3        1.41        4.10      1.66 o 
  -2   5   3        4.57        4.41      1.30 o 
  -1   5   3        0.03        0.63      1.09 o 
   0   5   3      179.28      168.08      3.42 o 
   1   5   3       65.95       81.71      2.55 o 
   2   5   3       36.43       43.15      2.09 o 
   3   5   3       34.37       30.92      1.99 o 
   4   5   3      117.70      139.20      3.85 o 
   5   5   3      367.02      350.96     14.09 o 
   6   5   3        1.59       -1.05      1.64 o 
   7   5   3      132.33      121.12      4.65 o 
   8   5   3       20.63       15.90      2.77 o 
   9   5   3       11.84       10.95      3.38 o 
  10   5   3       35.54       37.89      5.73 o 
  -9   6   3       24.11       34.36      9.12 o 
  -8   6   3        3.64        5.52      3.16 o 
  -7   6   3       14.41       13.27      2.93 o 
  -6   6   3       58.98       56.87      4.14 o 
  -5   6   3        7.19       14.38      2.77 o 
  -4   6   3       44.21       44.17      4.20 o 
  -3   6   3      357.07      372.78      7.40 o 
  -2   6   3       63.91       71.78      3.71 o 
  -1   6   3       51.01       68.74      3.97 o 
   0   6   3      596.16      583.78      9.54 o 
   1   6   3        7.45        4.54      2.88 o 
   2   6   3       36.07       29.46      3.01 o 
   3   6   3      122.05      125.12      4.40 o 
   4   6   3       26.99       24.67      2.64 o 
   5   6   3       28.46       17.94      2.43 o 
   6   6   3       55.82       57.99      3.95 o 
   7   6   3       10.00        7.30      3.56 o 
   8   6   3       35.28       39.97      5.17 o 
   9   6   3       52.24       52.34      7.19 o 
  -8   7   3        7.59        5.85      3.21 o 
  -7   7   3       34.81       33.30      3.98 o 
  -6   7   3       14.92        9.75      3.09 o 
  -5   7   3       15.54       14.70      3.53 o 
  -4   7   3        9.53        8.03      2.41 o 
  -3   7   3        7.97       10.30      2.56 o 
  -2   7   3        4.02        3.45      2.41 o 
  -1   7   3      345.51      376.88      7.93 o 
   0   7   3       93.10       76.01      4.77 o 
   1   7   3       13.05       17.15      2.73 o 
   2   7   3      121.35      119.04      4.75 o 
   3   7   3       19.51       25.02      2.97 o 
   4   7   3        2.60       -1.54      2.07 o 
   5   7   3        1.46        1.52      2.51 o 
   6   7   3        6.38        6.12      2.81 o 
   7   7   3        2.53        8.41      4.00 o 
  -5   8   3        3.49        3.59      3.40 o 
  -4   8   3        0.76        0.62      2.49 o 
  -3   8   3        6.95        5.99      2.73 o 
  -2   8   3        0.47       -1.28      2.20 o 
  -1   8   3        9.44        8.59      2.77 o 
   0   8   3        0.93       -3.37      2.24 o 
   1   8   3       25.36       28.85      3.76 o 
   2   8   3       46.12       46.89      3.92 o 
   3   8   3        1.68       -3.64      2.42 o 
   4   8   3       23.48       22.59      3.32 o 
   5   8   3       12.23        6.65      3.51 o 
 -13   0   4       68.72       82.29     10.43 o 
 -12   0   4       19.57       20.16      3.30 o 
 -11   0   4        6.16        6.19      2.49 o 
 -10   0   4       13.44       27.38      3.04 o 
  -9   0   4      929.61      781.28     12.77 o 
  -8   0   4        8.30        5.01      3.55 o 
  -7   0   4       41.05       73.72      4.01 o 
  -6   0   4     2667.30     2551.68     30.03 o 
  -5   0   4     1047.86      863.71     17.21 o 
  -4   0   4     4452.49     4419.29     70.46 o 
  -3   0   4      506.85      385.69     11.79 o 
  -2   0   4      109.93       54.71      2.29 o 
  -1   0   4     3861.64     4089.84     63.57 o 
   0   0   4     3355.08     3598.44     47.20 o 
   1   0   4     8853.80     8902.25    203.52 o 
   2   0   4     9195.23     9140.65    116.44 o 
   3   0   4     9986.03     9117.89    116.06 o 
   4   0   4       39.58       48.03      2.11 o 
   5   0   4     1067.18     1015.17     13.24 o 
   6   0   4      809.40      779.98     11.09 o 
   7   0   4      378.22      342.07      6.55 o 
   8   0   4      162.07      158.46      5.57 o 
   9   0   4       57.78       50.13      5.21 o 
  10   0   4      171.84      157.65      8.32 o 
  11   0   4       85.64       84.38     10.66 o 
  12   0   4        5.31       -0.40      3.48 o 
 -13   1   4       51.33       63.41      5.02 o 
 -12   1   4        6.82        2.20      2.10 o 
 -11   1   4       41.83       43.52      2.67 o 
 -10   1   4       89.54      100.42      3.28 o 
  -9   1   4      560.31      535.31      7.15 o 
  -8   1   4       19.43       22.09      1.80 o 
  -7   1   4       32.70       41.09      1.81 o 
  -6   1   4      337.37      371.26      4.72 o 
  -5   1   4      124.50      105.24      2.83 o 
  -4   1   4     4875.16     4779.30     48.25 o 
  -3   1   4     1408.33     1473.02     14.48 o 
  -2   1   4    11256.27    11618.86    104.35 o 
  -1   1   4     4490.41     4440.30     44.09 o 
   0   1   4     3373.35     3078.71     28.48 o 
   1   1   4     4620.63     4457.73     40.52 o 
   2   1   4    22247.00    22419.77    294.72 o 
   3   1   4       92.60       98.65      2.03 o 
   4   1   4     2516.89     2134.14     20.67 o 
   5   1   4     4904.45     4982.16     39.40 o 
   6   1   4       49.18       67.90      1.95 o 
   7   1   4       83.48       83.22      2.23 o 
   8   1   4      288.97      254.14      5.62 o 
   9   1   4      117.76      115.35      5.61 o 
  10   1   4      116.65      106.56      5.12 o 
  11   1   4       46.56       50.48      5.89 o 
  12   1   4        0.07       -1.10      2.44 o 
 -13   2   4       15.12       26.71      5.40 o 
 -12   2   4        2.30        1.70      2.16 o 
 -11   2   4        7.95        8.61      1.90 o 
 -10   2   4        1.50        4.85      1.68 o 
  -9   2   4       50.13       53.70      3.36 o 
  -8   2   4        0.73        1.57      1.26 o 
  -7   2   4      110.03       90.94      2.40 o 
  -6   2   4        1.70        0.63      0.87 o 
  -5   2   4     3713.46     4009.11     30.48 o 
  -4   2   4      675.56      724.93      8.47 o 
  -3   2   4     2131.72     2312.61     22.42 o 
  -2   2   4       88.21       78.50      2.90 o 
  -1   2   4     1534.89     1510.04     16.49 o 
   0   2   4     1560.57     1745.88     18.73 o 
   1   2   4      211.14      257.49      4.89 o 
   2   2   4      308.90      312.99      6.39 o 
   3   2   4     1955.46     1751.65     26.18 o 
   4   2   4        0.06        5.69      0.92 o 
   5   2   4     2303.01     2211.92     21.69 o 
   6   2   4      635.11      584.08      7.06 o 
   7   2   4      308.42      289.05      5.80 o 
   8   2   4       92.35       81.98      3.14 o 
   9   2   4       20.66       19.17      3.93 o 
  10   2   4       17.33       21.67      3.04 o 
  11   2   4       11.94        9.06      2.86 o 
  12   2   4       11.93       14.82      3.25 o 
 -12   3   4        6.99        6.29      2.42 o 
 -11   3   4       25.69       21.53      2.45 o 
 -10   3   4       18.78       12.62      2.14 o 
  -9   3   4      279.64      287.65      5.27 o 
  -8   3   4      501.27      462.97      6.60 o 
  -7   3   4       30.05       46.31      2.11 o 
  -6   3   4      355.19      400.50      5.14 o 
  -5   3   4      160.93      179.26      2.95 o 
  -4   3   4      273.49      267.31      3.99 o 
  -3   3   4     1679.13     1936.25     18.05 o 
  -2   3   4      202.76      180.36      2.98 o 
  -1   3   4      423.26      422.76      6.02 o 
   0   3   4      285.85      251.80      4.09 o 
   1   3   4        0.56        2.00      0.80 o 
   2   3   4     1900.29     2064.54     20.50 o 
   3   3   4      443.40      459.03      5.75 o 
   4   3   4        7.91       19.64      1.49 o 
   5   3   4       49.08       52.36      1.71 o 
   6   3   4      138.54      130.72      2.83 o 
   7   3   4        4.44        3.86      1.40 o 
   8   3   4      118.35      107.85      3.37 o 
   9   3   4       19.90       19.17      3.29 o 
  10   3   4       86.44      101.31      5.03 o 
  11   3   4       53.95       61.63      4.57 o 
  12   3   4        1.16       -2.81      2.85 o 
 -12   4   4        1.19        2.13      2.33 o 
 -11   4   4        8.68       12.46      3.02 o 
 -10   4   4        7.65        7.23      1.93 o 
  -9   4   4       54.27       76.28      3.22 o 
  -8   4   4        2.51        2.76      1.53 o 
  -7   4   4       53.96       55.77      2.70 o 
  -6   4   4       13.67       23.48      1.69 o 
  -5   4   4      146.43      180.20      3.35 o 
  -4   4   4       87.38      104.60      3.60 o 
  -3   4   4      347.86      416.17      5.92 o 
  -2   4   4       21.51       15.13      1.31 o 
  -1   4   4        8.64       10.03      1.17 o 
   0   4   4      161.71      149.57      3.07 o 
   1   4   4      130.86      145.11      2.77 o 
   2   4   4      182.87      163.00      3.29 o 
   3   4   4     1650.62     1701.81     14.49 o 
   4   4   4       18.88        9.78      1.26 o 
   5   4   4        6.11        3.86      1.19 o 
   6   4   4        5.28        0.91      1.08 o 
   7   4   4     1003.58      979.24     12.61 o 
   8   4   4      304.39      308.01      5.88 o 
   9   4   4       28.01       37.61      3.24 o 
  10   4   4        1.31        3.56      3.46 o 
  11   4   4       63.27       85.11      5.97 o 
 -11   5   4        0.03       -3.75      2.50 o 
 -10   5   4       31.92       24.95      3.07 o 
  -9   5   4       13.15       15.44      2.65 o 
  -8   5   4       10.38        8.62      2.16 o 
  -7   5   4       75.20       92.66      3.62 o 
  -6   5   4        3.26        2.20      1.64 o 
  -5   5   4      519.05      461.20      9.54 o 
  -4   5   4        8.16        9.79      1.50 o 
  -3   5   4       87.42       98.79      2.88 o 
  -2   5   4       18.50       13.28      1.58 o 
  -1   5   4      163.96      173.16      3.53 o 
   0   5   4        0.14       -1.70      1.13 o 
   1   5   4      150.69      158.00      3.37 o 
   2   5   4       10.71       16.64      1.61 o 
   3   5   4       15.49       14.86      1.66 o 
   4   5   4       13.33       14.14      2.63 o 
   5   5   4        6.22        9.67      1.70 o 
   6   5   4       99.15       92.49      3.44 o 
   7   5   4       32.43       32.54      3.10 o 
   8   5   4       62.28       79.86      4.39 o 
   9   5   4        2.52        0.35      2.88 o 
  10   5   4        0.10       -2.32      3.61 o 
  -9   6   4      104.15      110.63     11.63 o 
  -8   6   4       73.45       71.37      8.57 o 
  -7   6   4        0.07        1.52      2.47 o 
  -6   6   4       50.93       49.01      3.92 o 
  -5   6   4       94.18      102.64      4.84 o 
  -4   6   4      290.91      289.58      6.49 o 
  -3   6   4      571.31      557.10      9.30 o 
  -2   6   4      484.57      470.32      8.31 o 
  -1   6   4     1904.22     1860.23     21.21 o 
   0   6   4       78.20       73.47      3.65 o 
   1   6   4       33.28       42.59      3.02 o 
   2   6   4       19.77       13.43      2.97 o 
   3   6   4      273.67      300.91      6.57 o 
   4   6   4       10.33       13.51      2.34 o 
   5   6   4        0.27        2.68      1.96 o 
   6   6   4       36.56       37.96      3.44 o 
   7   6   4       61.00       65.22      5.80 o 
   8   6   4       23.16       21.80      4.59 o 
   9   6   4       20.73       22.72      5.90 o 
  -8   7   4       11.30        5.18      3.58 o 
  -7   7   4       17.45       21.36      3.59 o 
  -6   7   4        0.13       -2.02      2.51 o 
  -5   7   4        2.89        5.16      2.69 o 
  -4   7   4       33.07       30.26      3.11 o 
  -3   7   4        1.62        2.29      2.34 o 
  -2   7   4        9.02        9.44      2.54 o 
  -1   7   4      322.97      336.85      7.46 o 
   0   7   4      108.83      109.89      5.22 o 
   1   7   4      122.94      124.28      4.81 o 
   2   7   4      170.39      162.44      5.23 o 
   3   7   4       65.33       64.16      3.90 o 
   4   7   4        6.24        0.88      2.12 o 
   5   7   4        3.09        1.97      2.47 o 
   6   7   4       41.52       40.89      6.39 o 
   7   7   4       36.10       43.11      6.45 o 
  -5   8   4       16.19       20.37      3.71 o 
  -4   8   4       10.96        8.53      3.01 o 
  -3   8   4        0.24        2.46      2.58 o 
  -2   8   4        9.96        8.89      2.74 o 
  -1   8   4       18.92       23.95      3.24 o 
   0   8   4       53.11       66.42      4.27 o 
   1   8   4       10.84        7.92      3.04 o 
   2   8   4       19.46       21.75      3.30 o 
   3   8   4       10.82       10.70      3.94 o 
   4   8   4       18.32       24.79      3.42 o 
   5   8   4       12.75       10.51      3.68 o 
 -13   1   5        4.79        9.16      3.01 o 
 -12   1   5       37.17       35.69      2.68 o 
 -11   1   5       30.36       35.60      2.52 o 
 -10   1   5        3.03        4.65      1.63 o 
  -9   1   5      124.71      128.32      3.47 o 
  -8   1   5       12.27        8.40      1.47 o 
  -7   1   5      136.37      158.74      2.92 o 
  -6   1   5      424.44      378.63      4.51 o 
  -5   1   5     1732.49     1782.03     16.48 o 
  -4   1   5       26.46       22.86      1.34 o 
  -3   1   5      442.17      374.21      4.64 o 
  -2   1   5     2468.38     2542.49     23.81 o 
  -1   1   5     6661.46     6698.08     66.01 o 
   0   1   5     1064.17     1043.80     10.24 o 
   1   1   5        2.24        2.09      0.48 o 
   2   1   5       53.60       53.21      1.64 o 
   3   1   5     1016.63     1141.60     11.52 o 
   4   1   5        8.63       10.58      0.98 o 
   5   1   5     3290.55     3346.05     27.14 o 
   6   1   5      849.59      797.23      8.12 o 
   7   1   5      347.07      375.32      4.69 o 
   8   1   5       10.90        8.70      2.07 o 
   9   1   5       24.16       21.75      2.95 o 
  10   1   5      613.46      589.78     14.62 o 
  11   1   5       90.11       92.72      5.89 o 
  12   1   5        0.40       -1.79      2.32 o 
 -13   2   5        1.60        3.80      2.92 o 
 -12   2   5       75.73       81.49      3.59 o 
 -11   2   5      152.03      150.57      4.08 o 
 -10   2   5       49.57       47.58      2.66 o 
  -9   2   5       14.99       17.76      1.96 o 
  -8   2   5        3.80        3.06      1.47 o 
  -7   2   5        1.68        2.17      1.14 o 
  -6   2   5       15.66        2.03      0.90 o 
  -5   2   5     1319.22     1423.79     12.12 o 
  -4   2   5     1768.89     1633.14     15.42 o 
  -3   2   5      503.99      521.67      6.39 o 
  -2   2   5     1944.47     1903.20     38.08 o 
  -1   2   5       96.98       81.32      1.70 o 
   0   2   5      192.58      204.56      3.99 o 
   1   2   5     2154.94     2223.06     23.35 o 
   2   2   5      845.91      794.00     14.58 o 
   3   2   5      658.37      544.79      8.42 o 
   4   2   5     1963.22     1926.08     20.91 o 
   5   2   5     2660.41     2583.52     34.21 o 
   6   2   5      162.72      164.00      3.10 o 
   7   2   5      163.58      180.43      3.26 o 
   8   2   5       80.27       74.97      3.07 o 
   9   2   5       44.22       61.30      4.12 o 
  10   2   5        0.02        1.31      2.27 o 
  11   2   5       11.19       16.61      4.08 o 
  12   2   5        0.06       -3.59      2.39 o 
 -12   3   5       12.85       12.60      2.66 o 
 -11   3   5       55.03       58.22      3.10 o 
 -10   3   5       89.65      114.62      3.89 o 
  -9   3   5       19.27       25.76      2.17 o 
  -8   3   5      275.11      242.17      4.63 o 
  -7   3   5       58.37       76.38      2.48 o 
  -6   3   5      539.63      588.30      7.13 o 
  -5   3   5      986.12     1014.53      9.56 o 
  -4   3   5      567.02      555.14      5.95 o 
  -3   3   5        1.44       12.09      1.18 o 
  -2   3   5     1020.65      970.62     10.08 o 
  -1   3   5       23.46       27.14      1.26 o 
   0   3   5      616.27      685.75     10.15 o 
   1   3   5       10.62        0.10      0.66 o 
   2   3   5     3699.30     3672.17     90.78 o 
   3   3   5     1383.63     1449.66     13.94 o 
   4   3   5      823.38      837.16      9.92 o 
   5   3   5       36.81       47.52      1.68 o 
   6   3   5      680.17      629.59     16.82 o 
   7   3   5      607.81      568.13      8.34 o 
   8   3   5       21.11       17.74      2.06 o 
   9   3   5       27.69       26.15      4.44 o 
  10   3   5       63.32       89.14      4.97 o 
  11   3   5      218.61      229.09      7.63 o 
  12   3   5        0.03       -1.21      3.03 o 
 -12   4   5        1.23       -1.30      2.18 o 
 -11   4   5        0.01        2.34      1.97 o 
 -10   4   5        6.36        1.71      1.97 o 
  -9   4   5      158.76      198.91      4.55 o 
  -8   4   5      152.08      130.42      3.42 o 
  -7   4   5      790.98      764.35     12.44 o 
  -6   4   5       80.72       86.80      2.57 o 
  -5   4   5        4.65       20.60      1.53 o 
  -4   4   5        0.29        3.55      1.29 o 
  -3   4   5      744.11      821.66      8.17 o 
  -2   4   5      357.39      382.11      5.34 o 
  -1   4   5      134.15      166.84      3.94 o 
   0   4   5        0.34        0.02      0.77 o 
   1   4   5        0.72        0.74      0.78 o 
   2   4   5       49.02       38.36      3.59 o 
   3   4   5       93.26      121.17      2.61 o 
   4   4   5        2.40        3.04      1.00 o 
   5   4   5      125.83      102.30      4.48 o 
   6   4   5       56.86       45.45      2.76 o 
   7   4   5      499.34      487.24     13.72 o 
   8   4   5       57.19       72.48      3.95 o 
   9   4   5       12.60       21.30      4.74 o 
  10   4   5       80.14       86.20      7.04 o 
  11   4   5        9.80       14.12      4.74 o 
 -11   5   5        0.16       -2.14      2.37 o 
 -10   5   5       53.25       59.56      3.81 o 
  -9   5   5      149.65      153.58      5.08 o 
  -8   5   5      238.04      224.47      5.35 o 
  -7   5   5      100.45      122.94      3.98 o 
  -6   5   5       91.69       76.63      3.24 o 
  -5   5   5       17.12       16.07      2.56 o 
  -4   5   5      362.46      344.16      8.11 o 
  -3   5   5      121.69      121.71      3.13 o 
  -2   5   5     1200.38     1232.65     12.40 o 
  -1   5   5     1530.04     1505.17     16.56 o 
   0   5   5      152.09      144.35      3.23 o 
   1   5   5       64.62       65.02      2.44 o 
   2   5   5      601.99      577.51     11.14 o 
   3   5   5      674.63      670.55     10.69 o 
   4   5   5      705.13      705.16      8.50 o 
   5   5   5      281.66      279.88      5.03 o 
   6   5   5        0.13        0.37      1.77 o 
   7   5   5      247.02      255.12      6.66 o 
   8   5   5        7.66        5.38      2.62 o 
   9   5   5        6.60        4.05      3.76 o 
  10   5   5        3.80       -4.17      5.10 o 
  -9   6   5       15.23       22.09      4.10 o 
  -8   6   5        2.61        4.23      2.75 o 
  -7   6   5        1.30        3.12      2.56 o 
  -6   6   5       24.14       19.91      3.11 o 
  -5   6   5       82.02       60.82      4.06 o 
  -4   6   5        7.95        8.52      2.32 o 
  -3   6   5      496.13      475.66      8.51 o 
  -2   6   5        0.77        0.24      2.06 o 
  -1   6   5      228.78      256.89      6.70 o 
   0   6   5      252.49      260.63      6.15 o 
   1   6   5       39.69       43.52      4.46 o 
   2   6   5       82.49       86.50      3.85 o 
   3   6   5        8.04        5.21      2.16 o 
   4   6   5       41.86       42.43      3.10 o 
   5   6   5       16.57       11.61      2.25 o 
   6   6   5        9.79        7.57      3.48 o 
   7   6   5      109.62      112.00      6.87 o 
   8   6   5       25.07       31.56      4.82 o 
   9   6   5       30.39       26.43      8.81 o 
  -8   7   5       69.88       66.74      6.22 o 
  -7   7   5        0.15       -1.03      2.75 o 
  -6   7   5        0.63        3.61      2.63 o 
  -5   7   5       88.78       77.17      4.83 o 
  -4   7   5        4.38        4.64      2.27 o 
  -3   7   5       19.89       21.27      2.92 o 
  -2   7   5       60.90       58.61      3.78 o 
  -1   7   5       89.35       91.92      5.70 o 
   0   7   5       16.39       18.60      3.09 o 
   1   7   5       15.85       19.75      2.91 o 
   2   7   5        0.44       -3.34      2.23 o 
   3   7   5       44.40       50.17      4.16 o 
   4   7   5        0.75        1.48      2.17 o 
   5   7   5        1.59        2.77      2.57 o 
   6   7   5        2.22        0.15      4.34 o 
   7   7   5        5.81        7.02      4.27 o 
  -5   8   5       27.65       20.22      4.10 o 
  -4   8   5        4.90        3.68      2.87 o 
  -3   8   5        1.66        1.45      2.43 o 
  -2   8   5        3.80        2.57      2.53 o 
  -1   8   5       23.29       26.50      3.43 o 
   0   8   5        2.60        6.13      2.57 o 
   1   8   5       25.06       27.08      3.71 o 
   2   8   5       15.72       14.98      3.05 o 
   3   8   5       25.44       28.67      3.47 o 
   4   8   5       42.27       46.94      4.01 o 
   5   8   5        6.14        6.36      5.10 o 
 -13   0   6       23.39       24.78      4.27 o 
 -12   0   6      112.20      136.71      7.63 o 
 -11   0   6      133.99      140.80      5.58 o 
 -10   0   6       97.71       97.52      4.67 o 
  -9   0   6       59.09       46.35      3.68 o 
  -8   0   6      257.21      347.93     10.91 o 
  -7   0   6     1405.21     1336.09     17.93 o 
  -6   0   6      568.21      752.87     11.22 o 
  -5   0   6       48.64       54.99      2.85 o 
  -4   0   6      545.46      475.93      7.91 o 
  -3   0   6     5798.30     5791.30     74.64 o 
  -2   0   6      240.06      309.85      5.50 o 
  -1   0   6      339.40      271.44      5.57 o 
   0   0   6    18754.56    19725.55    252.63 o 
   1   0   6    35717.87    33533.96   1075.79 o 
   2   0   6     1116.93      991.25     13.96 o 
   3   0   6      223.85      315.75      5.52 o 
   4   0   6     1004.21     1080.72     15.73 o 
   5   0   6     1113.54     1071.88     22.76 o 
   6   0   6     1611.23     1495.65     18.96 o 
   7   0   6       13.39       10.26      1.68 o 
   8   0   6       79.03       77.45      6.72 o 
   9   0   6      295.25      267.00     10.10 o 
  10   0   6      113.03      113.20      7.65 o 
  11   0   6        0.52       -0.54      3.10 o 
  12   0   6       17.49       15.76      7.42 o 
 -13   1   6        1.99        1.07      2.26 o 
 -12   1   6       26.34       32.89      2.60 o 
 -11   1   6        5.83        1.50      1.65 o 
 -10   1   6       16.78       15.09      1.90 o 
  -9   1   6      428.86      426.19      6.27 o 
  -8   1   6      527.62      508.37      6.66 o 
  -7   1   6     1146.08     1071.72     12.86 o 
  -6   1   6      906.42      978.97      8.99 o 
  -5   1   6       70.19       70.07      1.82 o 
  -4   1   6     2911.77     3002.03     28.48 o 
  -3   1   6     3818.75     3889.14     36.04 o 
  -2   1   6      815.94      779.15      8.13 o 
  -1   1   6      299.52      365.85      4.62 o 
   0   1   6     4442.72     4309.16     39.33 o 
   1   1   6     4869.11     5282.66     52.87 o 
   2   1   6      170.86      132.76      5.39 o 
   3   1   6     4221.94     4171.02     38.56 o 
   4   1   6     6405.48     6377.74     57.65 o 
   5   1   6       76.02      107.12      2.30 o 
   6   1   6      132.68      113.76      2.48 o 
   7   1   6      385.30      380.93      5.51 o 
   8   1   6      327.06      296.87      6.78 o 
   9   1   6       84.18       66.69      4.08 o 
  10   1   6      227.03      217.01      8.02 o 
  11   1   6      157.43      151.12      6.01 o 
  12   1   6        4.31        6.43      2.77 o 
 -13   2   6        9.39       11.93      3.33 o 
 -12   2   6       55.60       58.90      3.22 o 
 -11   2   6        1.42        3.83      1.74 o 
 -10   2   6       53.74       61.39      2.92 o 
  -9   2   6        0.69        1.04      1.58 o 
  -8   2   6       19.83       13.96      1.70 o 
  -7   2   6     1079.52     1044.10     10.67 o 
  -6   2   6       43.17       30.38      1.64 o 
  -5   2   6      708.35      764.34      7.35 o 
  -4   2   6     1924.69     1891.48     15.32 o 
  -3   2   6       95.38       75.15      2.02 o 
  -2   2   6       77.33       76.14      1.97 o 
  -1   2   6       71.91       81.51      2.19 o 
   0   2   6      920.46      926.87     10.86 o 
   1   2   6      161.12      137.41      2.43 o 
   2   2   6      745.43      710.29      7.96 o 
   3   2   6      913.15      895.06     19.31 o 
   4   2   6     2090.49     2062.31     20.34 o 
   5   2   6      310.62      331.32      4.50 o 
   6   2   6      707.73      664.37      7.36 o 
   7   2   6      191.61      174.33      5.05 o 
   8   2   6       56.65       71.75      3.47 o 
   9   2   6      106.18      103.61      6.39 o 
  10   2   6       27.20       25.27      3.41 o 
  11   2   6       10.93        8.79      2.77 o 
  12   2   6       21.48       26.25      3.81 o 
 -12   3   6        1.37       -0.18      2.06 o 
 -11   3   6       60.25       53.14      3.04 o 
 -10   3   6       85.98       91.93      3.50 o 
  -9   3   6       40.62       39.99      2.75 o 
  -8   3   6      140.25      131.08      3.79 o 
  -7   3   6       58.79       76.71      2.50 o 
  -6   3   6       49.57       53.72      2.24 o 
  -5   3   6       27.99       27.90      1.82 o 
  -4   3   6      792.24      761.20      7.52 o 
  -3   3   6      832.69     1053.95      9.47 o 
  -2   3   6      689.67      702.62      7.23 o 
  -1   3   6     1478.73     1700.88     17.40 o 
   0   3   6      343.19      363.00      5.83 o 
   1   3   6     1757.21     1836.04     18.37 o 
   2   3   6      461.12      516.70      6.56 o 
   3   3   6      767.72      822.56      8.26 o 
   4   3   6      630.39      631.40      7.47 o 
   5   3   6       14.82       22.32      1.84 o 
   6   3   6      165.97      128.53     16.75 o 
   7   3   6        1.89        1.49      1.20 o 
   8   3   6        0.22        2.69      2.74 o 
   9   3   6       79.85       66.46      4.15 o 
  10   3   6      198.29      192.72      6.60 o 
  11   3   6       27.91       34.03      3.93 o 
 -12   4   6       13.86       11.85      2.78 o 
 -11   4   6       28.31       41.08      2.92 o 
 -10   4   6        0.40       -2.13      1.80 o 
  -9   4   6        0.48        0.67      1.68 o 
  -8   4   6        1.56        2.64      1.44 o 
  -7   4   6       46.45       49.55      2.62 o 
  -6   4   6        0.23       -1.04      1.47 o 
  -5   4   6      173.87      179.03      3.42 o 
  -4   4   6      223.46      161.91      3.11 o 
  -3   4   6      225.06      207.70      3.36 o 
  -2   4   6      369.25      321.25      4.66 o 
  -1   4   6       54.72       68.43      2.16 o 
   0   4   6      396.12      439.91      5.56 o 
   1   4   6      270.11      287.70      4.27 o 
   2   4   6        2.71        0.57      1.02 o 
   3   4   6      586.31      625.16      7.78 o 
   4   4   6       66.53       73.36      2.85 o 
   5   4   6       79.83       83.59      3.05 o 
   6   4   6       35.66       30.17      2.76 o 
   7   4   6       47.67       40.98      3.08 o 
   8   4   6       15.29       13.07      2.84 o 
   9   4   6      108.99      108.24      7.52 o 
  10   4   6       37.04       42.65      8.34 o 
  11   4   6        1.82        5.41      6.49 o 
 -11   5   6        1.10        0.78      2.34 o 
 -10   5   6        1.34        1.47      2.23 o 
  -9   5   6       16.52       21.40      2.86 o 
  -8   5   6        0.34        4.78      2.07 o 
  -7   5   6       29.46       42.65      2.86 o 
  -6   5   6      127.59      125.22      3.77 o 
  -5   5   6       11.03        6.40      1.72 o 
  -4   5   6       41.73       50.63      2.56 o 
  -3   5   6      152.40      190.10      4.82 o 
  -2   5   6       16.63       21.00      1.77 o 
  -1   5   6       20.76       24.11      1.77 o 
   0   5   6      430.35      393.13     10.34 o 
   1   5   6      254.96      271.44      5.52 o 
   2   5   6      308.02      280.50      5.61 o 
   3   5   6       17.14       13.73      1.69 o 
   4   5   6        9.17       10.40      1.70 o 
   5   5   6       58.62       65.75      3.38 o 
   6   5   6       10.79       12.22      2.37 o 
   7   5   6       42.60       37.89      3.29 o 
   8   5   6      134.85      168.01      5.61 o 
   9   5   6       63.07       76.16      6.71 o 
  10   5   6       21.93       19.01      6.49 o 
  -9   6   6       14.02       16.09      5.22 o 
  -8   6   6      200.44      229.32      8.08 o 
  -7   6   6       99.36      116.43      5.43 o 
  -6   6   6       36.11       48.60      3.90 o 
  -5   6   6      201.36      176.32      5.84 o 
  -4   6   6        5.08        6.03      2.39 o 
  -3   6   6      394.50      391.86      7.69 o 
  -2   6   6       56.66       68.32      3.71 o 
  -1   6   6      892.40      855.06     12.06 o 
   0   6   6       88.92       93.32      4.43 o 
   1   6   6        2.53       -0.07      2.25 o 
   2   6   6       75.58       73.33      4.06 o 
   3   6   6      184.73      173.41      4.93 o 
   4   6   6       79.46       67.90      4.67 o 
   5   6   6       20.71       24.81      2.62 o 
   6   6   6       13.90       23.05      3.80 o 
   7   6   6       30.12       29.86      3.81 o 
   8   6   6       92.53       89.61      5.61 o 
   9   6   6       42.50       50.07      8.81 o 
  -8   7   6       53.36       57.48      5.56 o 
  -7   7   6        6.11        9.58      3.27 o 
  -6   7   6       18.96       10.80      3.56 o 
  -5   7   6        3.60        2.45      2.60 o 
  -4   7   6       36.06       31.83      3.18 o 
  -3   7   6        5.08        0.89      2.20 o 
  -2   7   6       29.92       22.98      2.99 o 
  -1   7   6        7.33        7.44      2.60 o 
   0   7   6       78.65       82.88      4.28 o 
   1   7   6      205.64      221.75      6.04 o 
   2   7   6       63.39       56.99      3.71 o 
   3   7   6        0.17       -3.07      2.05 o 
   4   7   6       33.19       36.25      3.30 o 
   5   7   6       72.13       82.20      6.51 o 
   6   7   6       22.19       28.81      6.49 o 
   7   7   6        5.28       -1.78      4.28 o 
  -5   8   6       33.66       37.61      4.73 o 
  -4   8   6       35.08       28.09      4.26 o 
  -3   8   6      146.99      153.94      5.61 o 
  -2   8   6        0.22       -0.16      2.45 o 
  -1   8   6        4.44        6.39      2.62 o 
   0   8   6       31.78       29.88      3.46 o 
   1   8   6      148.33      150.35      6.15 o 
   2   8   6       24.86       31.42      3.47 o 
   3   8   6       88.36       93.58      4.92 o 
   4   8   6       74.28       90.95      5.48 o 
 -13   1   7        0.91        0.46      1.87 o 
 -12   1   7       53.00       54.52      3.12 o 
 -11   1   7        0.51       -2.11      1.50 o 
 -10   1   7       24.90       19.87      2.12 o 
  -9   1   7      391.00      421.07      6.30 o 
  -8   1   7      199.93      180.70      3.84 o 
  -7   1   7      345.90      356.79      5.11 o 
  -6   1   7       14.85       11.90      1.08 o 
  -5   1   7       36.72       25.34      1.30 o 
  -4   1   7      734.38      819.99      8.98 o 
  -3   1   7        3.84       11.81      0.87 o 
  -2   1   7     1012.23     1044.39     10.63 o 
  -1   1   7       93.76      127.89      2.11 o 
   0   1   7      558.85      589.34      6.83 o 
   1   1   7     7948.69     8397.62    141.74 o 
   2   1   7       51.59       47.20      1.30 o 
   3   1   7       10.04       14.58      1.27 o 
   4   1   7      797.47      899.54      9.07 o 
   5   1   7       61.56       56.04      1.85 o 
   6   1   7        7.83        4.00      0.98 o 
   7   1   7        3.90        2.36      1.27 o 
   8   1   7       11.91       21.08      4.35 o 
   9   1   7      304.06      328.04     12.71 o 
  10   1   7        5.80        7.93      2.63 o 
  11   1   7        0.74        6.03      3.11 o 
  12   1   7        3.88       -0.40      3.15 o 
 -13   2   7       44.30       55.43      4.38 o 
 -12   2   7        0.86        1.19      1.84 o 
 -11   2   7       50.59       37.52      2.78 o 
 -10   2   7      237.96      231.80      4.86 o 
  -9   2   7      635.02      651.97      8.34 o 
  -8   2   7       94.28      113.21      3.23 o 
  -7   2   7       28.34       38.21      1.89 o 
  -6   2   7      601.95      659.37      6.93 o 
  -5   2   7      121.55       71.06      2.00 o 
  -4   2   7      342.48      317.36      3.89 o 
  -3   2   7     3171.87     3503.13     33.10 o 
  -2   2   7      105.07       77.27      2.95 o 
  -1   2   7     5378.45     5399.25     54.44 o 
   0   2   7     3001.82     3003.39     31.19 o 
   1   2   7     3752.28     3870.00     35.95 o 
   2   2   7      217.94      222.98      3.66 o 
   3   2   7     1222.66     1165.31     13.48 o 
   4   2   7      268.30      251.93      7.64 o 
   5   2   7      414.26      398.51      5.00 o 
   6   2   7       78.04       95.42      2.54 o 
   7   2   7        7.08        7.00      1.45 o 
   8   2   7      488.55      488.26      9.70 o 
   9   2   7       12.94       12.45      4.14 o 
  10   2   7        0.81        7.09      2.49 o 
  11   2   7       22.14       14.32      3.07 o 
  12   2   7       70.18       98.63     10.03 o 
 -12   3   7        0.25        2.40      1.91 o 
 -11   3   7       13.80       14.41      2.22 o 
 -10   3   7       80.39       99.14      3.45 o 
  -9   3   7       11.86       10.50      1.83 o 
  -8   3   7       34.39       23.63      2.10 o 
  -7   3   7       19.35       38.41      2.21 o 
  -6   3   7      318.28      314.67      4.84 o 
  -5   3   7      126.29      109.37      3.06 o 
  -4   3   7      187.29      194.29      3.92 o 
  -3   3   7     2050.57     2284.01     18.36 o 
  -2   3   7      252.64      268.78      3.71 o 
  -1   3   7      168.10      209.97      3.84 o 
   0   3   7     3203.18     3121.55     33.14 o 
   1   3   7       46.51       58.93      2.67 o 
   2   3   7       17.90       29.72      1.46 o 
   3   3   7      858.64      917.25      9.03 o 
   4   3   7      157.86      128.69      4.07 o 
   5   3   7      413.00      420.27      6.34 o 
   6   3   7      103.03       80.37      5.59 o 
   7   3   7        8.43        8.78      1.87 o 
   8   3   7      165.42      148.67      4.72 o 
   9   3   7      175.74      190.72      6.42 o 
  10   3   7       98.62      119.96      6.41 o 
  11   3   7       69.60       92.02      5.38 o 
 -12   4   7       30.33       36.43      3.18 o 
 -11   4   7        9.47       12.55      2.29 o 
 -10   4   7       14.51       17.53      2.24 o 
  -9   4   7        4.22        4.73      1.91 o 
  -8   4   7       74.91       82.06      3.39 o 
  -7   4   7      330.47      310.23      5.40 o 
  -6   4   7      673.67      566.06      7.32 o 
  -5   4   7      254.70      245.68      3.99 o 
  -4   4   7      942.42     1060.99     10.20 o 
  -3   4   7      684.81      673.00      9.48 o 
  -2   4   7      395.21      327.01      5.32 o 
  -1   4   7      466.94      564.34      6.63 o 
   0   4   7      814.29      881.84      9.72 o 
   1   4   7      892.03      870.76      9.04 o 
   2   4   7      291.52      280.75      4.30 o 
   3   4   7      878.04      937.61     11.36 o 
   4   4   7      467.84      486.40      6.34 o 
   5   4   7       91.95       90.80      3.54 o 
   6   4   7       16.72       17.47      2.12 o 
   7   4   7       72.79       91.42      4.01 o 
   8   4   7        4.79       -0.96      2.65 o 
   9   4   7      354.86      333.86     20.17 o 
  10   4   7        5.44        2.09      3.93 o 
  11   4   7       15.67       20.11      8.11 o 
 -11   5   7       12.51       13.49      2.87 o 
 -10   5   7       51.30       54.49      3.82 o 
  -9   5   7       12.15        8.03      2.49 o 
  -8   5   7       86.38       82.83      3.73 o 
  -7   5   7        1.64        2.89      1.76 o 
  -6   5   7       42.96       49.00      2.84 o 
  -5   5   7      119.86      107.44      3.50 o 
  -4   5   7       45.16       38.56      2.94 o 
  -3   5   7      107.24       98.70      2.98 o 
  -2   5   7        0.01       -0.19      1.14 o 
  -1   5   7       67.85       67.20      3.08 o 
   0   5   7      626.57      670.16     10.44 o 
   1   5   7       58.44       46.78      2.45 o 
   2   5   7      683.30      637.70      7.72 o 
   3   5   7       28.97       25.15      1.98 o 
   4   5   7      132.73      130.10      3.68 o 
   5   5   7      153.49      153.95      4.37 o 
   6   5   7       37.00       36.19      3.09 o 
   7   5   7        0.04       -2.96      1.97 o 
   8   5   7       99.86      107.82      6.31 o 
   9   5   7       11.41       12.20      4.74 o 
  10   5   7       42.55       41.33      6.06 o 
  -9   6   7        6.59        5.73      3.45 o 
  -8   6   7        7.01        5.67      2.88 o 
  -7   6   7       28.29       19.42      3.24 o 
  -6   6   7      146.37      138.98      5.47 o 
  -5   6   7       67.90       65.73      4.26 o 
  -4   6   7       32.84       35.69      3.35 o 
  -3   6   7      148.64      126.02      5.60 o 
  -2   6   7      228.57      214.34      5.02 o 
  -1   6   7       17.30       17.95      2.23 o 
   0   6   7      119.43      118.66      3.83 o 
   1   6   7      124.37      112.41      3.66 o 
   2   6   7      104.25      105.60      4.05 o 
   3   6   7       31.33       20.49      2.91 o 
   4   6   7        9.45        5.42      1.69 o 
   5   6   7       17.63       16.06      2.34 o 
   6   6   7      104.80      106.30      9.43 o 
   7   6   7        5.39        3.55      2.75 o 
   8   6   7        0.22        2.19      3.52 o 
  -8   7   7       64.65       60.93      8.10 o 
  -7   7   7       34.79       43.68      5.04 o 
  -6   7   7       13.92       14.60      3.17 o 
  -5   7   7       15.73       15.35      3.20 o 
  -4   7   7        8.46        8.84      2.81 o 
  -3   7   7       19.03       14.35      2.67 o 
  -2   7   7        9.21       11.41      2.54 o 
  -1   7   7      102.82      110.00      4.79 o 
   0   7   7       94.93       91.22      4.46 o 
   1   7   7      142.23      179.55      6.57 o 
   2   7   7       69.23       82.71      4.25 o 
   3   7   7        0.47       -2.36      1.98 o 
   4   7   7       20.46       23.89      2.96 o 
   5   7   7       18.68       21.33      4.35 o 
   6   7   7       54.45       59.21      7.19 o 
   7   7   7        0.56       -2.31      3.71 o 
  -5   8   7        4.33        0.65      5.75 o 
  -4   8   7        0.08       -0.01      3.05 o 
  -3   8   7        1.63        4.22      2.64 o 
  -2   8   7        2.75        0.84      2.45 o 
  -1   8   7        0.10       -0.41      2.94 o 
   0   8   7       40.33       44.39      3.84 o 
   1   8   7       50.85       53.06      5.15 o 
   2   8   7        0.35       -0.63      2.45 o 
   3   8   7       19.87       19.09      3.26 o 
   4   8   7        0.42        1.62      3.28 o 
 -13   0   8       16.71       15.23      3.40 o 
 -12   0   8       84.08      103.07      5.31 o 
 -11   0   8       60.18       79.18      4.88 o 
 -10   0   8        7.42        9.56      2.47 o 
  -9   0   8       62.38       70.30      4.70 o 
  -8   0   8     1509.12     1348.40     18.69 o 
  -7   0   8     1180.80     1167.66     16.20 o 
  -6   0   8      278.53      257.01      5.55 o 
  -5   0   8      953.20      873.92     10.56 o 
  -4   0   8     3985.14     3782.83     50.05 o 
  -3   0   8      408.81      557.05      8.89 o 
  -2   0   8     1122.09     1412.80     19.72 o 
  -1   0   8        0.97       17.28      2.05 o 
   0   0   8    33292.38    31549.37    402.58 o 
   1   0   8     3835.87     3903.47     63.25 o 
   2   0   8     4360.71     4135.18     67.18 o 
   3   0   8       14.73       47.56      7.17 o 
   4   0   8     3149.92     3224.11     36.70 o 
   5   0   8      101.43      119.10      3.19 o 
   6   0   8     1367.79     1421.90     21.74 o 
   7   0   8      225.00      252.69     16.29 o 
   8   0   8      110.03      103.17      6.20 o 
   9   0   8       15.11       15.82      3.89 o 
  10   0   8      188.25      196.92     17.62 o 
  11   0   8        0.00       -1.67      3.23 o 
  12   0   8      134.66      128.24     19.01 o 
 -13   1   8        0.71        1.51      1.98 o 
 -12   1   8       64.51       59.18      3.18 o 
 -11   1   8        3.39        1.34      1.62 o 
 -10   1   8      326.17      324.87      5.71 o 
  -9   1   8        9.22       11.31      1.77 o 
  -8   1   8        0.01        3.34      1.41 o 
  -7   1   8      266.23      278.91      4.45 o 
  -6   1   8      295.08      263.98      3.67 o 
  -5   1   8      708.74      570.93      6.25 o 
  -4   1   8       54.20       48.64      2.24 o 
  -3   1   8     1068.93     1223.01     12.45 o 
  -2   1   8      501.78      496.87      5.76 o 
  -1   1   8    14574.05    14305.29    128.15 o 
   0   1   8     2580.49     2559.56     23.91 o 
   1   1   8      483.98      463.47      5.77 o 
   2   1   8     1314.25     1361.57     15.04 o 
   3   1   8     1844.95     1699.83     18.57 o 
   4   1   8        7.11       12.79      1.56 o 
   5   1   8      976.07     1014.36      9.62 o 
   6   1   8        0.18       -0.56      0.93 o 
   7   1   8      752.12      672.30      8.96 o 
   8   1   8      214.04      207.44      5.27 o 
   9   1   8       82.07       85.84      4.61 o 
  10   1   8       12.68       21.99      3.30 o 
  11   1   8      168.45      179.02      7.73 o 
  12   1   8        0.33        1.01      3.00 o 
 -13   2   8       29.18       33.15      3.10 o 
 -12   2   8       20.13       25.38      2.55 o 
 -11   2   8       14.18       18.09      2.15 o 
 -10   2   8      120.89      100.65      3.51 o 
  -9   2   8       75.69       62.95      2.84 o 
  -8   2   8      110.98      123.41      3.29 o 
  -7   2   8      840.65      838.20      8.55 o 
  -6   2   8        2.33        1.37      0.96 o 
  -5   2   8      841.86      865.15      8.19 o 
  -4   2   8     1803.71     1997.15     16.14 o 
  -3   2   8     2196.47     2257.03     22.09 o 
  -2   2   8       67.90       96.60     33.15 o 
  -1   2   8       60.60       79.16      1.76 o 
   0   2   8       43.02       21.53      0.96 o 
   1   2   8      737.43      640.87      8.03 o 
   2   2   8       14.34       26.80      6.46 o 
   3   2   8      663.87      763.51     11.55 o 
   4   2   8      562.73      616.65     11.26 o 
   5   2   8      386.66      419.52      5.26 o 
   6   2   8      105.29      105.02      3.07 o 
   7   2   8      987.98      933.65     12.82 o 
   8   2   8      114.53      106.42      3.97 o 
   9   2   8       56.91       51.13      4.55 o 
  10   2   8        4.62        9.83      3.15 o 
  11   2   8        0.48        1.46      2.43 o 
  12   2   8        5.39        9.24      3.68 o 
 -12   3   8        0.84        2.35      1.98 o 
 -11   3   8        7.57        9.88      2.08 o 
 -10   3   8       95.60      105.60      3.64 o 
  -9   3   8       13.52       12.07      1.93 o 
  -8   3   8       10.91       21.62      2.52 o 
  -7   3   8      811.82      757.25      8.25 o 
  -6   3   8       19.59       16.13      1.49 o 
  -5   3   8      112.82      105.46      2.47 o 
  -4   3   8      221.84      284.76      3.90 o 
  -3   3   8      388.79      410.40      4.79 o 
  -2   3   8      172.42      174.81      2.72 o 
  -1   3   8       58.44       86.49      2.58 o 
   0   3   8       20.09       23.52      2.19 o 
   1   3   8      316.04      330.43      6.01 o 
   2   3   8      619.67      773.61      7.77 o 
   3   3   8      160.30      187.93      3.33 o 
   4   3   8      708.93      718.49      9.85 o 
   5   3   8       17.41       17.87      1.29 o 
   6   3   8      247.71      232.72      8.15 o 
   7   3   8      563.07      554.02      8.27 o 
   8   3   8      113.34      121.46      4.42 o 
   9   3   8      168.96      159.20      5.81 o 
  10   3   8       29.96       35.76      4.19 o 
  11   3   8        1.01        6.44      2.99 o 
 -12   4   8        4.37        7.42      2.30 o 
 -11   4   8        4.11        3.70      1.94 o 
 -10   4   8       38.21       31.71      2.61 o 
  -9   4   8      115.78      118.63      3.93 o 
  -8   4   8        3.66        0.54      1.52 o 
  -7   4   8      190.63      182.87      4.13 o 
  -6   4   8       72.91      103.21      3.07 o 
  -5   4   8       75.92       60.58      2.24 o 
  -4   4   8      627.37      655.26      7.17 o 
  -3   4   8      364.60      418.63      6.01 o 
  -2   4   8        3.31        3.47      1.16 o 
  -1   4   8       75.02       86.48      2.40 o 
   0   4   8       24.04       36.47      1.76 o 
   1   4   8      124.29      101.41      3.11 o 
   2   4   8       35.85       39.69      2.64 o 
   3   4   8       73.45       75.27      2.45 o 
   4   4   8       70.69       75.47      2.71 o 
   5   4   8      242.74      227.31      4.83 o 
   6   4   8        6.73        7.33      2.12 o 
   7   4   8       21.62       16.96      3.28 o 
   8   4   8       13.73       12.59      3.34 o 
   9   4   8      122.43      121.23      7.87 o 
  10   4   8       42.17       50.87      6.39 o 
 -11   5   8       47.24       43.20      4.08 o 
 -10   5   8      131.99      152.57      5.91 o 
  -9   5   8       14.22       26.91      3.00 o 
  -8   5   8        0.01        2.74      2.04 o 
  -7   5   8       31.59       21.36      2.40 o 
  -6   5   8      142.01      123.26      4.46 o 
  -5   5   8      118.51      143.23      3.89 o 
  -4   5   8      216.75      225.77      4.73 o 
  -3   5   8      383.36      350.07      5.45 o 
  -2   5   8       39.38       35.35      2.11 o 
  -1   5   8       42.26       47.07      2.26 o 
   0   5   8        3.75        3.25      1.32 o 
   1   5   8      649.83      610.68      7.52 o 
   2   5   8      385.89      373.98      5.54 o 
   3   5   8      294.55      291.73      4.96 o 
   4   5   8       82.08       80.33      3.36 o 
   5   5   8      407.44      382.49      7.04 o 
   6   5   8        0.15       -0.07      1.86 o 
   7   5   8        1.62       -3.11      2.07 o 
   8   5   8       60.49       79.00      9.79 o 
   9   5   8       65.73       63.86      9.97 o 
  10   5   8       20.49       29.20      6.26 o 
  -9   6   8      124.31      121.50      8.25 o 
  -8   6   8        0.08       -0.02      2.31 o 
  -7   6   8       13.54       10.28      2.48 o 
  -6   6   8        0.45        4.52      1.97 o 
  -5   6   8       22.39       25.05      2.39 o 
  -4   6   8      172.60      144.50      4.93 o 
  -3   6   8      187.44      163.18      4.98 o 
  -2   6   8       30.53       43.43      3.21 o 
  -1   6   8      143.89      143.52      5.32 o 
   0   6   8        2.60        0.99      1.16 o 
   1   6   8      100.14      100.67      3.94 o 
   2   6   8      155.52      149.60      6.74 o 
   3   6   8        0.00       -1.69      1.42 o 
   4   6   8       53.41       51.52      2.74 o 
   5   6   8        0.96       -1.79      1.79 o 
   6   6   8        3.55        7.22      2.63 o 
   7   6   8        0.22        0.08      2.31 o 
   8   6   8        6.23       11.81      4.79 o 
  -8   7   8       18.47       22.76      4.28 o 
  -7   7   8       91.23      110.33      6.58 o 
  -6   7   8       56.73       69.23      5.35 o 
  -5   7   8       84.92       96.82      5.24 o 
  -4   7   8       54.11       58.51      3.90 o 
  -3   7   8       51.29       45.65      3.59 o 
  -2   7   8        7.93       10.01      2.51 o 
  -1   7   8      582.99      580.00     10.95 o 
   0   7   8       47.02       53.99      5.08 o 
   1   7   8      742.45      697.26     12.25 o 
   2   7   8       23.23       34.86      3.21 o 
   3   7   8       13.14       16.90      2.73 o 
   4   7   8       28.99       36.51      4.05 o 
   5   7   8       56.86       47.50      4.48 o 
   6   7   8       89.44      118.12     17.85 o 
   7   7   8       77.31       77.61      7.58 o 
  -5   8   8        7.05        2.41      3.94 o 
  -4   8   8        9.03        9.93      3.09 o 
  -3   8   8       13.35        9.05      3.70 o 
  -2   8   8        0.09       -2.55      2.22 o 
  -1   8   8       19.95       13.90      3.14 o 
   0   8   8       10.28       10.89      2.89 o 
   1   8   8       29.58       31.60      3.59 o 
   2   8   8        6.14        3.21      3.02 o 
   3   8   8        1.11        3.86      2.64 o 
   4   8   8       17.28       22.27      5.46 o 
 -13   1   9       16.49       22.09      2.61 o 
 -12   1   9        0.30        0.47      1.79 o 
 -11   1   9      163.75      154.18      4.19 o 
 -10   1   9       64.48       66.90      3.02 o 
  -9   1   9       42.85       44.25      2.47 o 
  -8   1   9       71.59       66.71      2.60 o 
  -7   1   9        1.81        5.68      1.30 o 
  -6   1   9      623.51      692.07      6.98 o 
  -5   1   9       39.70       60.57      1.59 o 
  -4   1   9     1300.58     1390.85     14.28 o 
  -3   1   9      752.70      742.82      8.24 o 
  -2   1   9      861.91      870.07     14.20 o 
  -1   1   9     2735.62     2560.99     24.11 o 
   0   1   9     1557.71     1703.83     16.43 o 
   1   1   9     8907.69     8877.80     80.10 o 
   2   1   9       94.88       83.50      1.82 o 
   3   1   9      138.36      194.00      3.80 o 
   4   1   9      146.05      142.78      2.63 o 
   5   1   9        4.61        4.64      1.00 o 
   6   1   9        3.08        4.97      1.47 o 
   7   1   9        4.55        8.45      1.66 o 
   8   1   9       17.51       15.32      2.19 o 
   9   1   9        0.25       -2.64      2.22 o 
  10   1   9        6.29        9.46      2.72 o 
  11   1   9        1.50        4.31      2.63 o 
  12   1   9        6.90       13.01      4.88 o 
 -13   2   9        3.33        2.88      2.16 o 
 -12   2   9       10.69        9.44      2.16 o 
 -11   2   9        0.74       -0.67      1.68 o 
 -10   2   9        1.99        3.33      1.65 o 
  -9   2   9      574.47      548.98      8.12 o 
  -8   2   9      325.04      359.10      5.62 o 
  -7   2   9      296.65      313.40      4.55 o 
  -6   2   9      495.22      492.83      5.73 o 
  -5   2   9       63.97       56.73      1.77 o 
  -4   2   9     2624.26     3011.64     23.37 o 
  -3   2   9      361.00      363.95      4.36 o 
  -2   2   9      363.53      353.53      5.19 o 
  -1   2   9      177.91      189.59      3.02 o 
   0   2   9     1998.31     2088.77     20.28 o 
   1   2   9      815.39      768.39      8.53 o 
   2   2   9     6764.88     6757.51     56.59 o 
   3   2   9     1168.89     1321.47     13.71 o 
   4   2   9     1478.49     1493.33     14.41 o 
   5   2   9       40.11       46.09      2.12 o 
   6   2   9     1792.99     1784.61     17.39 o 
   7   2   9       67.11       86.25      3.22 o 
   8   2   9      217.85      206.48      5.42 o 
   9   2   9      247.40      233.45      8.00 o 
  10   2   9      172.97      190.47      7.56 o 
  11   2   9       50.83       47.70      4.26 o 
 -12   3   9       19.77       17.86      2.56 o 
 -11   3   9       15.12       24.80      3.00 o 
 -10   3   9       60.01       61.19      3.05 o 
  -9   3   9       57.62       40.18      3.01 o 
  -8   3   9      672.88      705.70      8.75 o 
  -7   3   9      351.94      394.10      5.46 o 
  -6   3   9      560.22      557.94      6.51 o 
  -5   3   9      213.87      166.61      3.07 o 
  -4   3   9      517.71      468.40      5.41 o 
  -3   3   9        5.49       19.01      1.21 o 
  -2   3   9     1380.14     1481.27     12.52 o 
  -1   3   9      585.69      641.34      7.39 o 
   0   3   9      947.41      918.83      9.70 o 
   1   3   9      719.11      633.48      7.06 o 
   2   3   9      546.59      618.36      6.65 o 
   3   3   9      149.19      153.02      3.04 o 
   4   3   9       67.12       59.17      2.07 o 
   5   3   9      540.51      531.85      6.89 o 
   6   3   9        0.95        1.15      1.28 o 
   7   3   9       90.30       66.30      5.15 o 
   8   3   9       19.00       16.32      2.73 o 
   9   3   9       10.35       16.27      2.94 o 
  10   3   9       23.96       21.78      3.41 o 
  11   3   9        8.95       10.65      5.22 o 
 -12   4   9        0.11       -1.02      2.14 o 
 -11   4   9       40.17       47.59      3.47 o 
 -10   4   9        7.01       18.10      2.34 o 
  -9   4   9      285.39      269.69      5.37 o 
  -8   4   9       10.10       17.24      2.01 o 
  -7   4   9      381.60      392.90      6.13 o 
  -6   4   9       58.35       74.46      2.79 o 
  -5   4   9      194.74      202.30      3.64 o 
  -4   4   9      349.21      368.32      5.42 o 
  -3   4   9     1952.20     1809.45     16.64 o 
  -2   4   9      327.58      373.55      5.24 o 
  -1   4   9       26.16       26.17      2.23 o 
   0   4   9        1.93        6.79      1.19 o 
   1   4   9      510.37      516.56      6.28 o 
   2   4   9      741.60      795.01      9.98 o 
   3   4   9      202.68      209.87      4.02 o 
   4   4   9      472.91      447.10      6.43 o 
   5   4   9       69.44       69.82      2.96 o 
   6   4   9      307.54      322.61     10.12 o 
   7   4   9      210.82      203.02      7.30 o 
   8   4   9       11.00        9.05      3.27 o 
   9   4   9       10.90       11.62      5.33 o 
  10   4   9       78.66       81.71     11.13 o 
 -11   5   9       21.36       21.71      3.49 o 
 -10   5   9       35.94       41.90      4.97 o 
  -9   5   9       50.55       49.16      3.56 o 
  -8   5   9      280.67      267.53      6.46 o 
  -7   5   9       56.71       47.89      2.96 o 
  -6   5   9        4.02       -0.71      1.53 o 
  -5   5   9      103.40       90.78      3.44 o 
  -4   5   9      399.89      409.15      6.62 o 
  -3   5   9      174.36      175.87      4.11 o 
  -2   5   9      809.96      775.05      9.00 o 
  -1   5   9      189.39      170.16      3.70 o 
   0   5   9       37.57       41.84      2.32 o 
   1   5   9      116.05      115.57      3.28 o 
   2   5   9        1.64        1.86      1.36 o 
   3   5   9       30.08       21.66      2.74 o 
   4   5   9      152.38      180.73      4.25 o 
   5   5   9        1.52        5.38      1.93 o 
   6   5   9       17.52       20.38      2.73 o 
   7   5   9       76.23       69.53      8.41 o 
   8   5   9       25.98       32.00      4.44 o 
   9   5   9        1.40        3.57      4.22 o 
  -9   6   9        0.82        3.04      2.61 o 
  -8   6   9        1.39        1.98      2.35 o 
  -7   6   9        6.71        5.90      2.07 o 
  -6   6   9       25.83       24.41      2.52 o 
  -5   6   9       32.41       30.93      2.87 o 
  -4   6   9       88.15       83.35      3.23 o 
  -3   6   9        1.59        4.27      1.69 o 
  -2   6   9       34.70       37.24      2.43 o 
  -1   6   9        2.39        1.06      1.46 o 
   0   6   9      278.76      263.88      4.93 o 
   1   6   9      344.33      349.88      6.14 o 
   2   6   9       75.22       86.16      3.17 o 
   3   6   9        1.02        2.53      1.54 o 
   4   6   9        4.01        4.73      1.85 o 
   5   6   9        2.88        1.26      1.89 o 
   6   6   9       78.92       84.32      4.87 o 
   7   6   9       31.77       28.71      3.80 o 
   8   6   9       17.76       15.24      5.56 o 
  -8   7   9       18.56       12.39      4.62 o 
  -7   7   9        0.75        2.67      2.77 o 
  -6   7   9        8.77       13.21      3.14 o 
  -5   7   9       15.63       12.59      2.96 o 
  -4   7   9       49.19       41.71      3.56 o 
  -3   7   9        0.18       -2.89      1.93 o 
  -2   7   9       59.38       72.37      4.13 o 
  -1   7   9       73.43       78.59      4.38 o 
   0   7   9      169.55      164.58      5.32 o 
   1   7   9       44.92       52.38      3.67 o 
   2   7   9        0.68        3.02      2.27 o 
   3   7   9        0.96       -2.05      2.06 o 
   4   7   9        2.10        1.06      2.72 o 
   5   7   9        2.40        7.85      3.20 o 
   6   7   9       30.36       41.35      7.42 o 
  -5   8   9       10.29        4.92      5.07 o 
  -4   8   9       34.48       31.41      4.30 o 
  -3   8   9        8.71        9.56      3.39 o 
  -2   8   9       25.71       29.89      3.39 o 
  -1   8   9       24.99       13.57      3.04 o 
   0   8   9       11.97       11.56      2.89 o 
   1   8   9        0.43       -0.31      2.62 o 
   2   8   9        1.82       -1.35      2.83 o 
   3   8   9        0.28        1.50      3.11 o 
   4   8   9       63.66       63.21      9.55 o 
 -13   0  10        0.09       -1.77      2.59 o 
 -12   0  10      267.67      262.27      7.97 o 
 -11   0  10       13.09        4.82      2.69 o 
 -10   0  10      316.83      328.87      8.09 o 
  -9   0  10      898.25      854.14     13.88 o 
  -8   0  10     1394.65     1314.06     18.51 o 
  -7   0  10      285.02      318.77      6.71 o 
  -6   0  10      788.32      895.20     12.91 o 
  -5   0  10     1588.23     1872.99     20.29 o 
  -4   0  10     7868.93     7464.01     96.33 o 
  -3   0  10      328.29      281.75      5.58 o 
  -2   0  10     2808.23     3013.10     48.50 o 
  -1   0  10      282.38      324.00      5.80 o 
   0   0  10      770.28      812.88     12.08 o 
   1   0  10     1317.89     1227.86     17.12 o 
   2   0  10       10.81       12.20      1.78 o 
   3   0  10      188.24      224.29      8.34 o 
   4   0  10      968.06      913.95     11.97 o 
   5   0  10      700.42      608.54     11.14 o 
   6   0  10       77.66       67.01      3.73 o 
   7   0  10      367.48      411.12      9.34 o 
   8   0  10      116.70      160.41     10.66 o 
   9   0  10       82.40       71.97     10.66 o 
  10   0  10        2.28        1.16      3.28 o 
  11   0  10      141.66      125.23      8.35 o 
  12   0  10        8.46       17.15      6.49 o 
 -13   1  10        6.33        4.77      2.12 o 
 -12   1  10        1.37       -0.86      1.80 o 
 -11   1  10        0.49        1.57      1.75 o 
 -10   1  10        1.73        8.11      1.83 o 
  -9   1  10       58.08       68.32      2.89 o 
  -8   1  10        3.44       10.12      1.55 o 
  -7   1  10       30.21       27.89      1.76 o 
  -6   1  10        1.50        3.50      1.25 o 
  -5   1  10     1189.71     1227.75     10.05 o 
  -4   1  10      286.69      328.59      3.87 o 
  -3   1  10      701.25      812.28      8.98 o 
  -2   1  10      765.93      797.73      9.53 o 
  -1   1  10     6672.58     6889.88     62.55 o 
   0   1  10      194.23      165.78      4.52 o 
   1   1  10       38.24       37.10      1.99 o 
   2   1  10     1259.03     1176.48     11.94 o 
   3   1  10       13.70       44.79      1.67 o 
   4   1  10       28.12       27.92      1.43 o 
   5   1  10      226.01      224.85      3.80 o 
   6   1  10      574.34      577.57      7.96 o 
   7   1  10        5.79        6.15      1.88 o 
   8   1  10        0.30       -1.35      1.64 o 
   9   1  10       78.92       86.94      5.63 o 
  10   1  10       72.31       69.68      4.57 o 
  11   1  10       18.90       16.65      3.25 o 
  12   1  10        8.36        7.42      6.03 o 
 -13   2  10       12.39       18.73      2.73 o 
 -12   2  10       16.70       23.54      2.58 o 
 -11   2  10       20.94       24.38      2.45 o 
 -10   2  10       14.30        9.52      1.87 o 
  -9   2  10      169.38      159.75      4.65 o 
  -8   2  10        0.04        1.02      1.35 o 
  -7   2  10      277.03      242.43      3.92 o 
  -6   2  10      376.39      296.35      4.18 o 
  -5   2  10       26.61       32.65      1.58 o 
  -4   2  10      451.82      424.73      4.83 o 
  -3   2  10     1099.75     1161.05     10.07 o 
  -2   2  10        0.12        1.74      0.99 o 
  -1   2  10        1.33        2.85      1.61 o 
   0   2  10      459.90      399.13      5.17 o 
   1   2  10     4957.61     4969.43     42.08 o 
   2   2  10        9.70       15.36      1.49 o 
   3   2  10       94.61       90.20      3.84 o 
   4   2  10      848.55      810.72     10.46 o 
   5   2  10      222.73      253.36      4.58 o 
   6   2  10        3.98        8.97      1.71 o 
   7   2  10       56.93       58.91      2.80 o 
   8   2  10       43.46       46.85      3.67 o 
   9   2  10       43.86       46.29      5.02 o 
  10   2  10       93.65      110.72      7.87 o 
  11   2  10        3.43        0.41      2.53 o 
 -12   3  10        9.33        9.13      2.20 o 
 -11   3  10      135.71      136.45      4.64 o 
 -10   3  10       68.23       75.98      3.35 o 
  -9   3  10      195.96      179.91      4.23 o 
  -8   3  10      279.71      246.68      4.80 o 
  -7   3  10      636.53      612.86      7.16 o 
  -6   3  10       16.30       31.24      1.75 o 
  -5   3  10        6.05        9.35      1.73 o 
  -4   3  10        8.72       19.91      1.33 o 
  -3   3  10       26.26       44.62      1.62 o 
  -2   3  10     3682.41     3767.24     28.83 o 
  -1   3  10       97.22      122.99      2.85 o 
   0   3  10      218.79      242.26      3.97 o 
   1   3  10     2238.37     2276.16     19.51 o 
   2   3  10        0.55        0.97      1.58 o 
   3   3  10       35.42       51.85      1.93 o 
   4   3  10       82.37       79.84      2.29 o 
   5   3  10        0.92        2.89      1.34 o 
   6   3  10       82.83       72.26      3.25 o 
   7   3  10        2.50        3.26      2.07 o 
   8   3  10       65.71       63.44      3.64 o 
   9   3  10       95.42       75.54      4.62 o 
  10   3  10       72.80       63.64      4.67 o 
  11   3  10       74.75       77.80      7.19 o 
 -11   4  10        3.07        6.96      2.29 o 
 -10   4  10       53.52       48.34      3.51 o 
  -9   4  10        0.12        0.90      1.99 o 
  -8   4  10      209.30      246.79      5.34 o 
  -7   4  10        0.44        6.56      1.89 o 
  -6   4  10       86.91       74.46      3.13 o 
  -5   4  10      318.41      294.41      4.90 o 
  -4   4  10       29.59       52.49      2.33 o 
  -3   4  10       74.48       52.64      2.23 o 
  -2   4  10      364.68      392.05      5.81 o 
  -1   4  10        1.44        1.67      1.05 o 
   0   4  10      344.06      349.50      4.96 o 
   1   4  10        0.42        0.64      0.99 o 
   2   4  10       12.30        8.60      1.58 o 
   3   4  10        8.87       13.48      1.49 o 
   4   4  10      336.99      323.49      5.86 o 
   5   4  10      117.62      125.39      4.75 o 
   6   4  10       25.31       26.45      2.99 o 
   7   4  10       16.62       18.80      4.31 o 
   8   4  10        2.99        6.94      4.04 o 
   9   4  10        1.49        2.58      3.76 o 
  10   4  10        0.27        4.14      4.22 o 
 -11   5  10        4.57        0.72      2.62 o 
 -10   5  10        3.28        0.59      2.29 o 
  -9   5  10        0.02       -1.33      2.05 o 
  -8   5  10        5.27        9.14      2.43 o 
  -7   5  10       20.58       37.01      3.08 o 
  -6   5  10        8.34       15.06      2.18 o 
  -5   5  10       19.16       26.38      2.30 o 
  -4   5  10        0.00        4.04      1.37 o 
  -3   5  10      499.87      512.77      6.95 o 
  -2   5  10      317.84      382.97      5.77 o 
  -1   5  10       30.81       32.69      2.04 o 
   0   5  10        3.31       -0.62      1.23 o 
   1   5  10       31.06       36.15      2.08 o 
   2   5  10        8.46        9.55      1.59 o 
   3   5  10      134.10      145.17      4.21 o 
   4   5  10        0.23        2.58      1.71 o 
   5   5  10      107.25      111.89      3.91 o 
   6   5  10        0.42        3.92      2.30 o 
   7   5  10        0.84        3.34      3.03 o 
   8   5  10        6.41        9.24      3.58 o 
   9   5  10       10.22       12.78      4.55 o 
  -9   6  10       19.93       18.64      3.04 o 
  -8   6  10      152.62      172.18      5.53 o 
  -7   6  10        7.18        6.72      2.17 o 
  -6   6  10        6.11        5.37      2.28 o 
  -5   6  10        0.02        2.48      1.83 o 
  -4   6  10       39.40       44.21      2.63 o 
  -3   6  10      207.31      212.08      4.93 o 
  -2   6  10      208.31      174.32      4.16 o 
  -1   6  10      505.30      485.56      7.11 o 
   0   6  10      319.67      316.00      5.52 o 
   1   6  10      262.30      270.44      5.07 o 
   2   6  10       68.24       66.47      2.88 o 
   3   6  10      250.41      222.63      4.65 o 
   4   6  10       24.89       33.14      2.73 o 
   5   6  10       60.59       69.90      3.56 o 
   6   6  10       43.31       42.35      3.97 o 
   7   6  10       39.60       49.12      5.03 o 
   8   6  10       44.61       54.78      6.68 o 
  -8   7  10       39.45       34.86      5.61 o 
  -7   7  10        1.39        6.21      2.97 o 
  -6   7  10        4.59        6.61      2.92 o 
  -5   7  10       24.21       26.79      3.55 o 
  -4   7  10        0.05       -1.53      2.08 o 
  -3   7  10        1.16       -3.05      2.27 o 
  -2   7  10       69.87       59.69      3.94 o 
  -1   7  10      121.72      126.65      4.91 o 
   0   7  10       63.64       65.00      3.94 o 
   1   7  10       17.34       22.67      3.01 o 
   2   7  10      150.17      139.49      5.38 o 
   3   7  10        0.02        2.44      2.73 o 
   4   7  10        2.89       -0.34      2.81 o 
   5   7  10        0.10        3.04      3.08 o 
   6   7  10       14.32       12.41      5.16 o 
  -5   8  10       86.11       79.76      9.74 o 
  -4   8  10       51.25       51.54      5.85 o 
  -3   8  10       52.92       52.78      4.81 o 
  -2   8  10        2.74        2.57      2.57 o 
  -1   8  10       42.39       47.19      3.96 o 
   0   8  10       15.66       14.45      3.02 o 
   1   8  10       29.24       35.20      3.65 o 
   2   8  10        3.60        4.16      2.97 o 
   3   8  10      135.12      140.01     18.03 o 
 -13   1  11        3.30        2.43      2.06 o 
 -12   1  11       40.71       39.94      2.87 o 
 -11   1  11        8.86       10.05      2.14 o 
 -10   1  11      298.45      320.37      5.68 o 
  -9   1  11      180.35      156.53      3.84 o 
  -8   1  11        4.09        4.12      1.43 o 
  -7   1  11      100.56       97.52      2.75 o 
  -6   1  11       80.02       93.61      2.22 o 
  -5   1  11      480.21      388.75      4.67 o 
  -4   1  11     2529.23     2550.88     19.95 o 
  -3   1  11     1232.17     1263.16     13.12 o 
  -2   1  11      833.62      847.28     10.02 o 
  -1   1  11     4093.37     4080.11     37.79 o 
   0   1  11      193.44      191.77      6.31 o 
   1   1  11       24.53       53.56      2.76 o 
   2   1  11      537.99      498.36      6.15 o 
   3   1  11        6.39        9.74      1.04 o 
   4   1  11      100.01       95.70      2.90 o 
   5   1  11      727.65      796.31      9.79 o 
   6   1  11        3.76        4.23      1.44 o 
   7   1  11       57.05       69.39      2.89 o 
   8   1  11       81.02       75.73      3.64 o 
   9   1  11       39.56       46.71      3.80 o 
  10   1  11        1.89        0.69      2.60 o 
  11   1  11        7.21        8.44      2.95 o 
 -13   2  11        0.25       -1.16      2.04 o 
 -12   2  11        0.45        3.69      1.99 o 
 -11   2  11        0.05       -1.16      1.67 o 
 -10   2  11        0.97       -0.74      1.58 o 
  -9   2  11      122.82      123.53      3.55 o 
  -8   2  11       80.32       76.12      2.87 o 
  -7   2  11        0.07        3.52      1.16 o 
  -6   2  11      677.93      668.72      7.11 o 
  -5   2  11      707.97      758.64      7.54 o 
  -4   2  11      271.11      266.11      3.61 o 
  -3   2  11        0.21        3.41      0.79 o 
  -2   2  11      273.66      203.63      3.42 o 
  -1   2  11      299.53      246.75      3.48 o 
   0   2  11        6.04       11.34      1.00 o 
   1   2  11      986.58     1007.89     10.54 o 
   2   2  11     2721.03     2656.97     23.55 o 
   3   2  11     1737.39     1624.12     15.34 o 
   4   2  11        1.29        4.08      1.21 o 
   5   2  11     1406.08     1388.31     16.65 o 
   6   2  11      849.99      800.06     10.76 o 
   7   2  11       11.86       13.87      1.98 o 
   8   2  11       29.64       12.77      2.31 o 
   9   2  11       17.80       16.07      2.86 o 
  10   2  11       65.54       67.42      6.71 o 
  11   2  11       12.15       17.30      4.82 o 
 -12   3  11       11.35       20.07      2.57 o 
 -11   3  11       17.39       14.45      2.20 o 
 -10   3  11       25.31       26.38      2.38 o 
  -9   3  11      154.19      174.55      4.26 o 
  -8   3  11        1.45        2.01      1.57 o 
  -7   3  11       44.81       37.15      2.06 o 
  -6   3  11      330.71      258.19      4.06 o 
  -5   3  11     3013.26     3196.12     25.47 o 
  -4   3  11      168.56      180.61      3.61 o 
  -3   3  11      389.29      385.50      4.96 o 
  -2   3  11      114.25      187.64      2.91 o 
  -1   3  11     4672.62     4804.17     38.45 o 
   0   3  11      430.51      482.08      6.15 o 
   1   3  11      225.33      201.13      3.50 o 
   2   3  11      375.96      364.91      5.03 o 
   3   3  11     2220.36     2229.63     20.55 o 
   4   3  11      491.21      526.86      6.86 o 
   5   3  11      470.23      468.63      7.17 o 
   6   3  11      231.77      228.02      5.50 o 
   7   3  11        2.96        3.98      1.62 o 
   8   3  11      253.38      249.41      6.24 o 
   9   3  11        0.07        2.34      2.92 o 
  10   3  11       30.06       33.35      4.42 o 
  11   3  11       89.90      106.17     11.59 o 
 -11   4  11       73.74       72.25      5.67 o 
 -10   4  11      144.45      141.90      4.99 o 
  -9   4  11       16.10       16.50      2.49 o 
  -8   4  11       54.05       55.96      3.37 o 
  -7   4  11       38.55       31.22      2.49 o 
  -6   4  11      961.08     1040.69     12.21 o 
  -5   4  11     1160.48     1112.03     12.61 o 
  -4   4  11      361.97      348.73      5.32 o 
  -3   4  11      327.47      295.48      4.75 o 
  -2   4  11     1164.26     1280.12     12.62 o 
  -1   4  11       34.80       32.75      1.81 o 
   0   4  11      636.64      663.35      8.15 o 
   1   4  11        5.28        7.59      1.23 o 
   2   4  11        2.25        2.57      1.18 o 
   3   4  11        0.27        6.54      1.46 o 
   4   4  11       27.03       35.68      2.60 o 
   5   4  11       36.61       35.84      3.55 o 
   6   4  11       40.77       50.95      4.27 o 
   7   4  11       16.90       16.84      3.29 o 
   8   4  11       53.21       50.95      4.89 o 
   9   4  11       16.64        8.86      4.42 o 
  10   4  11       60.36       49.17      6.71 o 
 -11   5  11       16.07       13.26      3.18 o 
 -10   5  11        0.59        0.57      2.30 o 
  -9   5  11       48.90       45.04      3.43 o 
  -8   5  11       69.48       62.09      4.07 o 
  -7   5  11      197.90      178.28      4.73 o 
  -6   5  11       88.08       83.28      3.50 o 
  -5   5  11       19.31       17.31      2.01 o 
  -4   5  11       22.33       12.36      1.61 o 
  -3   5  11       94.08       77.73      2.87 o 
  -2   5  11      146.07      141.50      3.49 o 
  -1   5  11      755.04      740.29      8.77 o 
   0   5  11      148.22      153.59      3.55 o 
   1   5  11       38.68       28.67      2.03 o 
   2   5  11      222.46      218.57      6.08 o 
   3   5  11      664.59      686.35      9.32 o 
   4   5  11      389.54      398.10      8.94 o 
   5   5  11      220.30      193.20      4.96 o 
   6   5  11       99.49      104.26      5.78 o 
   7   5  11      192.80      232.60      8.46 o 
   8   5  11      298.52      338.71     14.84 o 
   9   5  11       41.76       46.71      6.20 o 
  -9   6  11       55.97       59.85      3.98 o 
  -8   6  11        4.53       14.76      3.57 o 
  -7   6  11       34.41       41.80      3.12 o 
  -6   6  11       14.76       10.64      2.27 o 
  -5   6  11        1.85        2.86      1.92 o 
  -4   6  11       32.49       32.28      2.44 o 
  -3   6  11       26.14       30.73      2.38 o 
  -2   6  11      138.98      149.26      4.40 o 
  -1   6  11       48.05       48.03      2.60 o 
   0   6  11        0.42        1.91      1.56 o 
   1   6  11       94.26       78.87      3.08 o 
   2   6  11        5.71        4.24      1.78 o 
   3   6  11       15.18       12.40      2.57 o 
   4   6  11        2.12       -2.05      1.68 o 
   5   6  11        0.32        2.18      1.95 o 
   6   6  11       13.87       15.21      3.06 o 
   7   6  11       37.18       40.42      4.84 o 
   8   6  11       65.55       84.37     10.93 o 
  -7   7  11       17.45       14.49      3.32 o 
  -6   7  11       14.25       10.06      3.13 o 
  -5   7  11        7.63        7.11      2.86 o 
  -4   7  11       96.64       76.64     11.00 o 
  -3   7  11       45.27       52.29      4.86 o 
  -2   7  11        7.90        7.73      2.62 o 
  -1   7  11       28.77       31.78      3.24 o 
   0   7  11       72.47       67.88      4.06 o 
   1   7  11        0.10        6.08      2.47 o 
   2   7  11       16.24       10.29      2.51 o 
   3   7  11        0.15        2.58      2.83 o 
   4   7  11        0.01       -2.66      2.63 o 
   5   7  11        0.60        4.52      3.15 o 
   6   7  11        0.07       -6.01      4.01 o 
  -4   8  11        1.88        2.53      3.19 o 
  -3   8  11        2.31        0.36      2.75 o 
  -2   8  11        3.43        4.87      2.67 o 
  -1   8  11       74.78       78.24      5.77 o 
   0   8  11       64.23       60.29      4.28 o 
   1   8  11       41.33       37.59      3.74 o 
   2   8  11        6.96        4.73      2.90 o 
   3   8  11       13.73       13.51      4.40 o 
 -13   0  12       27.10       36.18      4.34 o 
 -12   0  12      263.98      256.23      7.99 o 
 -11   0  12        4.86       10.42      3.01 o 
 -10   0  12      263.82      249.66      7.36 o 
  -9   0  12       45.59       29.18      2.99 o 
  -8   0  12        2.88        3.41      1.88 o 
  -7   0  12       57.91       45.64      2.94 o 
  -6   0  12      149.57      125.98      3.99 o 
  -5   0  12      401.72      562.91      7.77 o 
  -4   0  12    10119.37    10811.86    118.43 o 
  -3   0  12      208.94      154.50      4.18 o 
  -2   0  12     4370.19     4056.17     53.40 o 
  -1   0  12     1374.22     1779.26     24.60 o 
   0   0  12       91.14       79.37      2.52 o 
   1   0  12      625.93      678.13     10.36 o 
   2   0  12     8245.35     8303.02    133.05 o 
   3   0  12     3168.46     2727.80     37.02 o 
   4   0  12       31.00       31.81      2.41 o 
   5   0  12      313.73      257.44      9.87 o 
   6   0  12       70.14       80.95      4.10 o 
   7   0  12     1096.62     1012.56     17.73 o 
   8   0  12      199.69      195.52      8.82 o 
   9   0  12      119.43      116.93     12.05 o 
  10   0  12       11.53       18.26      5.33 o 
  11   0  12       72.31       69.02     14.60 o 
 -13   1  12       22.01       25.53      2.94 o 
 -12   1  12       18.98       21.35      2.51 o 
 -11   1  12      113.65      137.96      4.08 o 
 -10   1  12        4.49        8.30      1.87 o 
  -9   1  12        2.21        5.02      1.54 o 
  -8   1  12      282.05      323.06      5.23 o 
  -7   1  12     1388.33     1328.72     14.30 o 
  -6   1  12        3.37       10.23      1.10 o 
  -5   1  12        0.04        2.34      0.82 o 
  -4   1  12      100.53      127.54      3.32 o 
  -3   1  12     1156.28     1162.76     11.30 o 
  -2   1  12     5139.40     5119.43    107.04 o 
  -1   1  12      561.15      569.37      7.24 o 
   0   1  12     3643.56     3630.27     33.88 o 
   1   1  12     2927.91     2696.74     25.61 o 
   2   1  12      283.07      232.70      3.72 o 
   3   1  12      147.81      123.90      2.70 o 
   4   1  12       14.15       14.94      1.44 o 
   5   1  12     1731.74     1691.76     17.91 o 
   6   1  12       37.91       36.57      9.08 o 
   7   1  12      198.39      178.94      4.80 o 
   8   1  12       62.51       63.91      3.46 o 
   9   1  12       63.32       73.31      4.43 o 
  10   1  12       14.80       13.05      3.17 o 
  11   1  12        0.59        1.33      2.53 o 
 -13   2  12       21.66       17.64      2.78 o 
 -12   2  12       22.19       27.12      2.65 o 
 -11   2  12       33.31       25.14      2.42 o 
 -10   2  12        0.11       -2.16      1.44 o 
  -9   2  12      385.34      359.67      5.94 o 
  -8   2  12       11.16       19.41      1.84 o 
  -7   2  12       40.89       45.58      2.00 o 
  -6   2  12      870.80      975.03      9.38 o 
  -5   2  12       96.91       97.79      2.28 o 
  -4   2  12      564.08      540.60      5.81 o 
  -3   2  12      222.00      280.85      3.64 o 
  -2   2  12        0.20       -0.64      0.72 o 
  -1   2  12      150.36      171.89      2.91 o 
   0   2  12      528.64      549.15      6.19 o 
   1   2  12        0.13        1.85      0.86 o 
   2   2  12       50.62       49.68      1.78 o 
   3   2  12      702.88      760.45     12.70 o 
   4   2  12      688.94      724.61      8.22 o 
   5   2  12        0.01        0.68      1.00 o 
   6   2  12       26.59       31.57      2.23 o 
   7   2  12      137.59      128.92      3.89 o 
   8   2  12       26.25       28.47      3.59 o 
   9   2  12        5.78        2.26      2.39 o 
  10   2  12       87.27       78.64      6.36 o 
  11   2  12       41.09       41.63      4.24 o 
 -12   3  12        0.41        0.87      1.99 o 
 -11   3  12       36.68       45.48      2.95 o 
 -10   3  12      122.06      119.91      3.84 o 
  -9   3  12       39.54       54.96      2.76 o 
  -8   3  12      209.80      208.41      4.40 o 
  -7   3  12       13.56       16.90      1.67 o 
  -6   3  12       11.67       10.49      1.39 o 
  -5   3  12      322.92      322.86      4.53 o 
  -4   3  12      266.36      280.80      4.02 o 
  -3   3  12        5.66        1.54      0.96 o 
  -2   3  12      200.06      262.15      3.55 o 
  -1   3  12       36.03       54.11      2.00 o 
   0   3  12       12.39       21.47      2.61 o 
   1   3  12      149.14      107.21      2.95 o 
   2   3  12       41.40       52.50      2.14 o 
   3   3  12      250.73      290.86      4.60 o 
   4   3  12       11.88       11.02      1.47 o 
   5   3  12        3.43        3.17      1.47 o 
   6   3  12        1.05        1.81      1.79 o 
   7   3  12       69.63       76.58      4.15 o 
   8   3  12        1.87        4.05      2.76 o 
   9   3  12      259.90      230.01     10.32 o 
  10   3  12       27.98       37.84      6.72 o 
 -11   4  12       19.02       21.60      3.03 o 
 -10   4  12        0.17        4.09      2.16 o 
  -9   4  12       50.03       53.57      3.49 o 
  -8   4  12      139.53      124.08      4.42 o 
  -7   4  12       64.67       44.47      2.79 o 
  -6   4  12       20.38       30.87      2.34 o 
  -5   4  12      437.25      521.16      7.57 o 
  -4   4  12        2.86        1.91      1.29 o 
  -3   4  12       44.55       34.07      1.95 o 
  -2   4  12      203.10      177.61      3.61 o 
  -1   4  12       33.45       60.60      2.44 o 
   0   4  12      205.74      214.62      3.87 o 
   1   4  12      186.55      146.59      3.23 o 
   2   4  12        2.69        1.10      1.30 o 
   3   4  12     1118.58     1189.38     14.01 o 
   4   4  12       37.68       33.09      2.27 o 
   5   4  12       32.34       28.18      2.60 o 
   6   4  12        1.13        2.26      2.55 o 
   7   4  12      134.26      144.57      8.87 o 
   8   4  12       28.75       30.59      4.33 o 
   9   4  12        8.06       14.14      4.59 o 
  10   4  12        0.01       -2.32      5.56 o 
 -10   5  12        4.26       10.66      2.68 o 
  -9   5  12        6.67        7.32      2.46 o 
  -8   5  12       32.61       28.96      2.94 o 
  -7   5  12       11.67        5.07      1.94 o 
  -6   5  12      106.08      119.50      3.92 o 
  -5   5  12       15.81       12.11      1.98 o 
  -4   5  12      356.15      307.19      5.90 o 
  -3   5  12        1.67        3.49      1.46 o 
  -2   5  12       21.36       18.17      1.90 o 
  -1   5  12        5.67        7.76      1.64 o 
   0   5  12        0.05        2.12      1.35 o 
   1   5  12       64.81       66.00      2.62 o 
   2   5  12      287.36      319.90      5.64 o 
   3   5  12       71.03       74.32      3.32 o 
   4   5  12        6.63        5.94      1.87 o 
   5   5  12       11.85        7.24      2.07 o 
   6   5  12       53.15       55.37      6.60 o 
   7   5  12       48.38       46.51      5.50 o 
   8   5  12        2.23        5.47      3.54 o 
   9   5  12        5.88        8.02      4.02 o 
  -9   6  12       15.92       18.09      3.02 o 
  -8   6  12       51.83       58.79      3.90 o 
  -7   6  12       26.07       29.54      2.87 o 
  -6   6  12       16.18       24.64      3.14 o 
  -5   6  12      261.50      282.71      6.02 o 
  -4   6  12       10.96       10.80      1.95 o 
  -3   6  12      157.98      141.97      3.91 o 
  -2   6  12      229.29      246.31      5.44 o 
  -1   6  12      254.48      254.84      5.13 o 
   0   6  12      109.63      123.21      3.59 o 
   1   6  12       63.12       57.88      2.78 o 
   2   6  12       34.94       31.00      2.31 o 
   3   6  12        6.57       12.84      2.47 o 
   4   6  12       14.75       13.86      2.33 o 
   5   6  12        0.45        2.25      2.09 o 
   6   6  12       54.28       63.49      5.27 o 
   7   6  12       12.28       12.02      3.85 o 
  -7   7  12       60.16       56.40      4.74 o 
  -6   7  12       49.08       51.53      5.37 o 
  -5   7  12       29.03       32.37      3.80 o 
  -4   7  12       82.15       81.21      4.95 o 
  -3   7  12       48.24       53.65      3.85 o 
  -2   7  12      112.02      123.38      4.96 o 
  -1   7  12       60.86       58.36      3.89 o 
   0   7  12       18.66       18.72      2.98 o 
   1   7  12      214.59      219.59      6.11 o 
   2   7  12        0.07        0.50      2.44 o 
   3   7  12       15.90       18.36      4.01 o 
   4   7  12       47.11       49.00      4.98 o 
   5   7  12       46.50       52.66      4.89 o 
   6   7  12        2.83       -2.78      5.56 o 
  -4   8  12        0.01       -1.08      3.48 o 
  -3   8  12       19.23       21.63      3.37 o 
  -2   8  12        2.81        3.62      2.66 o 
  -1   8  12        1.31        7.74      2.85 o 
   0   8  12        0.29       -0.41      2.38 o 
   1   8  12       63.25       59.64      4.28 o 
   2   8  12        7.09        6.66      4.00 o 
   3   8  12       29.98       26.27      4.71 o 
 -13   1  13       85.01       82.40      4.14 o 
 -12   1  13        4.82       -0.16      2.35 o 
 -11   1  13      128.09      137.18      4.11 o 
 -10   1  13        8.06        1.48      1.64 o 
  -9   1  13       13.26       11.94      1.78 o 
  -8   1  13      167.36      177.03      3.86 o 
  -7   1  13       10.93       10.77      1.44 o 
  -6   1  13       53.77       73.90      2.65 o 
  -5   1  13      980.05      939.59      8.77 o 
  -4   1  13       79.87       81.10      2.19 o 
  -3   1  13      327.99      395.63      5.45 o 
  -2   1  13        1.97       16.04      1.46 o 
  -1   1  13      565.91      626.78      7.33 o 
   0   1  13      261.79      379.07     10.17 o 
   1   1  13     1746.16     1814.97     16.43 o 
   2   1  13     1176.95     1259.08     13.20 o 
   3   1  13        2.98        2.96      0.83 o 
   4   1  13      217.39      203.26      4.59 o 
   5   1  13      242.46      236.37      4.66 o 
   6   1  13       11.95       16.25      1.88 o 
   7   1  13      480.05      465.35      7.53 o 
   8   1  13       97.32       97.49      4.05 o 
   9   1  13      297.98      288.48      7.92 o 
  10   1  13       74.35       79.47      8.79 o 
  11   1  13        3.55        1.86      2.70 o 
 -12   2  13      175.00      189.16      5.03 o 
 -11   2  13       25.77       24.62      2.39 o 
 -10   2  13       36.27       33.43      2.51 o 
  -9   2  13      364.59      349.22      5.87 o 
  -8   2  13      607.92      597.94      7.77 o 
  -7   2  13      215.26      206.76      3.63 o 
  -6   2  13       12.30       17.93      1.44 o 
  -5   2  13      221.43      216.38      3.41 o 
  -4   2  13      453.86      396.40      4.77 o 
  -3   2  13     2555.80     2746.55     21.58 o 
  -2   2  13      217.07      164.40      2.72 o 
  -1   2  13      861.81      904.75      9.98 o 
   0   2  13      578.46      577.29      6.52 o 
   1   2  13      286.78      325.75      4.39 o 
   2   2  13      156.29      149.09      4.66 o 
   3   2  13      311.37      301.02      4.38 o 
   4   2  13      289.43      288.33      5.05 o 
   5   2  13     1103.45     1041.92     13.56 o 
   6   2  13      571.42      517.97      7.77 o 
   7   2  13        0.35       -0.36      1.53 o 
   8   2  13        3.16        2.16      2.00 o 
   9   2  13      162.86      165.58      6.01 o 
  10   2  13       52.09       51.52      4.26 o 
  11   2  13       37.80       52.17     16.46 o 
 -12   3  13        0.87        0.63      1.90 o 
 -11   3  13        9.55        7.97      1.97 o 
 -10   3  13       26.24       36.26      2.58 o 
  -9   3  13      157.71      152.52      4.01 o 
  -8   3  13       68.18       87.88      3.19 o 
  -7   3  13      199.81      196.32      3.81 o 
  -6   3  13       28.07       40.09      1.96 o 
  -5   3  13        0.09        3.53      1.13 o 
  -4   3  13       41.16       99.04      2.36 o 
  -3   3  13       13.84       21.23      1.39 o 
  -2   3  13      110.07      149.64      2.60 o 
  -1   3  13       99.15       96.56      2.43 o 
   0   3  13       75.65       97.72      4.15 o 
   1   3  13        0.04        5.87      1.16 o 
   2   3  13       27.01       49.69      2.14 o 
   3   3  13        3.85        6.16      1.45 o 
   4   3  13       27.95       29.95      2.34 o 
   5   3  13      105.73      104.78      3.67 o 
   6   3  13      912.90      895.65     12.73 o 
   7   3  13        0.02        3.06      2.01 o 
   8   3  13       18.15       22.32      3.83 o 
   9   3  13        2.41        6.10      4.64 o 
  10   3  13        5.92        9.91      4.74 o 
 -11   4  13       10.86       17.72      2.83 o 
 -10   4  13        0.62        1.76      2.09 o 
  -9   4  13       50.44       43.77      3.30 o 
  -8   4  13       62.83       56.82      3.38 o 
  -7   4  13      166.98      162.57      4.28 o 
  -6   4  13      303.07      271.22      5.37 o 
  -5   4  13      479.05      417.90      6.66 o 
  -4   4  13      225.86      226.12      4.56 o 
  -3   4  13     1264.00     1393.84     13.71 o 
  -2   4  13      422.77      392.82      5.64 o 
  -1   4  13      214.27      172.47      3.51 o 
   0   4  13      278.61      252.32      5.48 o 
   1   4  13     2095.71     2150.41     19.20 o 
   2   4  13      242.69      256.94      4.83 o 
   3   4  13      340.28      310.01      6.68 o 
   4   4  13       26.97       23.14      2.18 o 
   5   4  13       84.25       96.84      4.20 o 
   6   4  13       51.76       61.68      3.98 o 
   7   4  13       72.42       57.12      4.80 o 
   8   4  13       11.95       17.89      4.31 o 
   9   4  13       30.65       38.04     11.36 o 
  10   4  13       13.86       13.44      6.95 o 
 -10   5  13        8.07        6.98      2.55 o 
  -9   5  13        0.94       -0.09      2.07 o 
  -8   5  13       45.98       40.55      3.35 o 
  -7   5  13       15.22       14.68      2.36 o 
  -6   5  13        0.58        0.98      1.71 o 
  -5   5  13      120.23      111.73      3.80 o 
  -4   5  13        0.01        0.57      1.60 o 
  -3   5  13        1.52        1.09      1.42 o 
  -2   5  13       10.44        8.04      1.55 o 
  -1   5  13       48.82       43.20      2.36 o 
   0   5  13      199.31      214.38      4.25 o 
   1   5  13        1.28        0.80      1.34 o 
   2   5  13        0.66        4.24      1.66 o 
   3   5  13      273.02      260.78      5.69 o 
   4   5  13       17.26       21.08      2.33 o 
   5   5  13       43.10       41.01      3.13 o 
   6   5  13        8.45       12.81      3.54 o 
   7   5  13        0.08       -1.87      3.17 o 
   8   5  13        0.01        0.70      3.20 o 
   9   5  13        0.07        0.96      3.58 o 
  -9   6  13        3.06        1.80      2.62 o 
  -8   6  13        3.65        4.98      2.45 o 
  -7   6  13        0.51        1.31      2.01 o 
  -6   6  13      280.40      268.28      9.48 o 
  -5   6  13       16.94       25.91      2.61 o 
  -4   6  13        2.35       -0.73      1.61 o 
  -3   6  13       24.57       21.45      2.24 o 
  -2   6  13      248.43      222.61      6.59 o 
  -1   6  13       32.52       41.22      2.52 o 
   0   6  13       25.84       23.43      2.15 o 
   1   6  13       19.19       20.27      2.06 o 
   2   6  13      135.62      126.30      4.00 o 
   3   6  13       61.70       74.06      4.97 o 
   4   6  13        3.00        7.66      2.07 o 
   5   6  13       47.18       42.35      3.48 o 
   6   6  13        3.10        3.27      3.15 o 
   7   6  13        4.63        1.13      3.61 o 
  -7   7  13       22.32       20.59      4.80 o 
  -6   7  13       52.34       46.68      4.36 o 
  -5   7  13        0.87        0.20      2.45 o 
  -4   7  13       14.56       11.18      2.92 o 
  -3   7  13       29.85       31.26      3.36 o 
  -2   7  13       14.27       16.11      3.08 o 
  -1   7  13       24.80       27.27      3.18 o 
   0   7  13        1.19        1.72      2.38 o 
   1   7  13        3.39        9.09      2.27 o 
   2   7  13        0.27       -0.45      2.10 o 
   3   7  13       50.78       51.11      3.88 o 
   4   7  13       26.23       20.88      3.35 o 
   5   7  13       11.03       11.30      3.25 o 
  -4   8  13        1.32        1.28      4.74 o 
  -3   8  13        1.41       -0.34      3.10 o 
  -2   8  13       14.86       14.38      3.44 o 
  -1   8  13       63.48       70.60      7.50 o 
   0   8  13       65.11       69.36      4.50 o 
   1   8  13       18.00       19.87      3.60 o 
   2   8  13       11.86       14.78      4.44 o 
 -13   0  14       49.20       45.07      5.96 o 
 -12   0  14      120.13      122.27      7.43 o 
 -11   0  14      117.97      155.64      6.25 o 
 -10   0  14      235.09      211.69      6.71 o 
  -9   0  14      315.58      292.19      7.41 o 
  -8   0  14      557.71      550.59     14.99 o 
  -7   0  14        8.77        8.88      2.12 o 
  -6   0  14      402.65      472.92      8.45 o 
  -5   0  14     3894.01     3697.67     37.86 o 
  -4   0  14      606.64      553.97      7.69 o 
  -3   0  14      426.74      464.05     10.65 o 
  -2   0  14        0.18        1.71      1.89 o 
  -1   0  14     9053.64     9324.04    119.43 o 
   0   0  14      789.83      772.58     12.08 o 
   1   0  14        9.15       23.92      3.67 o 
   2   0  14       71.61       87.73      3.38 o 
   3   0  14      113.37       65.57      3.03 o 
   4   0  14        8.29        2.47      2.26 o 
   5   0  14      132.69      121.36      5.05 o 
   6   0  14       45.05       38.50      3.46 o 
   7   0  14     1269.83     1187.03     20.41 o 
   8   0  14      171.12      176.26      6.76 o 
   9   0  14      104.79      118.68     10.66 o 
  10   0  14       13.22       11.95      6.95 o 
  11   0  14      102.77      102.19     11.82 o 
 -13   1  14       28.73       35.06      3.22 o 
 -12   1  14        5.27       13.16      2.30 o 
 -11   1  14       65.95       64.53      3.27 o 
 -10   1  14       19.68       30.40      2.48 o 
  -9   1  14       16.34       14.60      1.88 o 
  -8   1  14      186.84      168.30      3.76 o 
  -7   1  14       43.17       50.49      2.26 o 
  -6   1  14      343.89      358.43      5.10 o 
  -5   1  14        1.48        3.98      0.96 o 
  -4   1  14     4967.61     5129.98     40.65 o 
  -3   1  14      828.72     1054.17     10.58 o 
  -2   1  14     1462.31     1508.25     14.20 o 
  -1   1  14      464.92      508.98      5.84 o 
   0   1  14     2833.59     2579.66     22.75 o 
   1   1  14     2533.59     2766.56     24.26 o 
   2   1  14      670.11      682.88      8.15 o 
   3   1  14      303.46      299.57      4.88 o 
   4   1  14     2599.30     2368.08     23.76 o 
   5   1  14       17.90       14.90      1.73 o 
   6   1  14       44.76       54.12      2.77 o 
   7   1  14      139.90      149.32      4.24 o 
   8   1  14      164.33      162.52      5.08 o 
   9   1  14       18.65       21.10      3.48 o 
  10   1  14        0.00        2.34      3.06 o 
  11   1  14       20.31       16.83      3.45 o 
 -12   2  14        6.34       11.01      2.26 o 
 -11   2  14        8.69        9.32      2.06 o 
 -10   2  14       30.48       33.51      2.53 o 
  -9   2  14      260.80      271.54      5.19 o 
  -8   2  14      113.66       99.91      3.18 o 
  -7   2  14      149.34      148.78      3.43 o 
  -6   2  14      452.20      497.97      5.86 o 
  -5   2  14      333.78      318.12      4.01 o 
  -4   2  14      231.92      242.24      3.59 o 
  -3   2  14      110.22       90.49      2.38 o 
  -2   2  14     1035.72     1084.91     10.18 o 
  -1   2  14      128.20      125.23      5.36 o 
   0   2  14      130.07      120.77      2.64 o 
   1   2  14       33.23       18.73      1.53 o 
   2   2  14     1191.29     1249.40     12.38 o 
   3   2  14     1855.21     1915.58     19.66 o 
   4   2  14      748.67      719.29      9.24 o 
   5   2  14      164.09      191.86      4.31 o 
   6   2  14        8.57        8.88      1.80 o 
   7   2  14       14.27        7.01      1.80 o 
   8   2  14       14.60       17.29      2.55 o 
   9   2  14       68.20       64.26      4.48 o 
  10   2  14        5.42        9.93      2.89 o 
 -12   3  14        5.85        3.62      2.11 o 
 -11   3  14       17.86       18.73      2.35 o 
 -10   3  14       23.07       28.36      2.41 o 
  -9   3  14       20.22       17.67      2.08 o 
  -8   3  14       25.98       24.13      2.13 o 
  -7   3  14      492.03      501.17      6.40 o 
  -6   3  14      588.77      593.81      7.45 o 
  -5   3  14      162.45      151.83      3.26 o 
  -4   3  14        0.54        2.04      1.06 o 
  -3   3  14      205.24      268.82      4.06 o 
  -2   3  14       67.89       49.89      1.62 o 
  -1   3  14       20.07       21.19      1.50 o 
   0   3  14      713.05      781.76      8.90 o 
   1   3  14     1260.71     1139.85     10.91 o 
   2   3  14     1668.27     1743.04     16.86 o 
   3   3  14      131.62      152.58      3.68 o 
   4   3  14        2.56        3.31      1.73 o 
   5   3  14        5.22        8.25      2.30 o 
   6   3  14      509.48      505.75     10.06 o 
   7   3  14      304.02      300.22      7.48 o 
   8   3  14      133.74      139.22      8.60 o 
   9   3  14       40.30       31.30      5.07 o 
  10   3  14       31.57       19.00      5.07 o 
 -11   4  14        7.03        8.06      2.59 o 
 -10   4  14        1.12        2.49      2.13 o 
  -9   4  14       86.22       71.90      3.86 o 
  -8   4  14       48.20       62.00      3.55 o 
  -7   4  14       22.21       10.03      2.00 o 
  -6   4  14        2.87        0.48      1.64 o 
  -5   4  14        0.03       -1.38      1.47 o 
  -4   4  14      173.35      146.20      3.47 o 
  -3   4  14      352.30      401.55      5.80 o 
  -2   4  14        2.62       -0.52      1.08 o 
  -1   4  14      167.58      143.49      3.25 o 
   0   4  14       66.57       84.30      2.82 o 
   1   4  14       19.94       25.30      1.80 o 
   2   4  14        0.72        0.02      1.34 o 
   3   4  14        0.98        1.54      1.51 o 
   4   4  14       58.40       46.12      3.18 o 
   5   4  14        8.47       19.83      5.05 o 
   6   4  14       70.94       89.07      4.61 o 
   7   4  14       13.39       22.75      5.29 o 
   8   4  14       78.75       84.45      5.92 o 
   9   4  14       69.54       56.14     10.66 o 
 -10   5  14       12.42        9.07      2.70 o 
  -9   5  14       68.47       63.66      3.89 o 
  -8   5  14       47.93       58.02      4.12 o 
  -7   5  14       31.00       27.69      2.63 o 
  -6   5  14       25.12       27.65      2.56 o 
  -5   5  14      120.17       97.05      3.75 o 
  -4   5  14      103.06      133.73      4.80 o 
  -3   5  14      168.44      173.61      4.01 o 
  -2   5  14       67.23       86.34      3.09 o 
  -1   5  14       90.40       69.32      3.00 o 
   0   5  14      355.15      369.81      5.81 o 
   1   5  14      148.95      153.48      3.99 o 
   2   5  14      842.75      803.97     10.25 o 
   3   5  14      474.01      468.21      7.93 o 
   4   5  14        2.03        0.96      1.69 o 
   5   5  14       39.99       43.80      3.65 o 
   6   5  14       15.52       16.44      3.79 o 
   7   5  14       64.79       70.93      5.77 o 
   8   5  14       65.69       76.00      7.42 o 
  -9   6  14        5.74        5.45      3.35 o 
  -8   6  14       82.82       83.74      4.42 o 
  -7   6  14        3.92        4.06      2.11 o 
  -6   6  14       60.08       63.05      3.57 o 
  -5   6  14       25.20       22.29      2.60 o 
  -4   6  14      106.35      109.73      3.86 o 
  -3   6  14       19.98        9.37      2.04 o 
  -2   6  14       56.20       62.97      3.27 o 
  -1   6  14        0.74        2.84      1.66 o 
   0   6  14        5.93        6.63      2.32 o 
   1   6  14        9.24       12.34      1.96 o 
   2   6  14        3.77        3.81      1.83 o 
   3   6  14      186.57      183.66      5.08 o 
   4   6  14       20.01       30.82      2.92 o 
   5   6  14       58.63       56.02      3.80 o 
   6   6  14        4.47        2.81      3.42 o 
   7   6  14       12.52       15.45      5.87 o 
  -7   7  14       19.50       17.22      9.49 o 
  -6   7  14        2.03        0.79      2.37 o 
  -5   7  14        2.47        5.74      2.43 o 
  -4   7  14        0.83       -0.10      2.15 o 
  -3   7  14       30.57       30.55      2.97 o 
  -2   7  14       10.96        8.57      2.27 o 
  -1   7  14      140.29      133.32      4.50 o 
   0   7  14       73.55       86.42      4.67 o 
   1   7  14      142.78      162.05      4.77 o 
   2   7  14      103.91      109.04      5.02 o 
   3   7  14       15.36       26.21      3.39 o 
   4   7  14       59.30       61.90      4.29 o 
   5   7  14       68.92       61.49      5.30 o 
  -3   8  14        0.07       -3.78      2.86 o 
  -2   8  14        9.44        8.29      3.09 o 
  -1   8  14       36.36       39.77      4.25 o 
   0   8  14       86.97       85.86      5.37 o 
   1   8  14        1.28       -4.75      4.09 o 
 -13   1  15        1.92        7.61      2.68 o 
 -12   1  15        1.81        0.52      1.91 o 
 -11   1  15        2.27        3.87      1.92 o 
 -10   1  15      413.75      389.23      6.53 o 
  -9   1  15      139.75      130.57      3.65 o 
  -8   1  15       75.52       80.73      3.17 o 
  -7   1  15        6.79        9.69      1.43 o 
  -6   1  15       70.43       61.22      2.17 o 
  -5   1  15      272.23      322.70      3.98 o 
  -4   1  15      225.45      276.99      3.79 o 
  -3   1  15       23.90       20.63      1.66 o 
  -2   1  15     1465.57     1469.88     14.02 o 
  -1   1  15      622.46      595.54      6.71 o 
   0   1  15     1052.01     1260.03     12.15 o 
   1   1  15     6733.80     7155.58     59.94 o 
   2   1  15     2129.84     1991.78     19.92 o 
   3   1  15       33.36       51.50      2.20 o 
   4   1  15        1.17        2.84      1.31 o 
   5   1  15      220.95      233.04      4.78 o 
   6   1  15     1767.25     1688.53     18.67 o 
   7   1  15      496.91      478.09      7.93 o 
   8   1  15      203.66      190.49      6.13 o 
   9   1  15       76.64       79.66      4.77 o 
  10   1  15      106.55       93.76      8.39 o 
  11   1  15        0.73        1.78      4.03 o 
 -12   2  15        0.41       -0.75      1.91 o 
 -11   2  15        4.35        1.14      1.75 o 
 -10   2  15       13.91       13.20      2.06 o 
  -9   2  15        1.92        2.05      1.66 o 
  -8   2  15        4.98        6.68      1.69 o 
  -7   2  15      128.22      130.36      3.27 o 
  -6   2  15        0.28        2.23      1.17 o 
  -5   2  15      105.87      101.62      2.20 o 
  -4   2  15      104.67      104.45      2.29 o 
  -3   2  15      693.47      801.04      8.24 o 
  -2   2  15       88.89       80.69      2.11 o 
  -1   2  15     1741.31     1890.21     17.54 o 
   0   2  15      235.22      289.68      4.20 o 
   1   2  15      281.16      318.70      4.80 o 
   2   2  15      308.23      289.80      4.34 o 
   3   2  15      464.03      449.87      7.29 o 
   4   2  15       58.01       57.40      3.04 o 
   5   2  15        0.07        0.37      1.49 o 
   6   2  15       26.30       33.96      2.80 o 
   7   2  15      105.35      103.81      3.74 o 
   8   2  15        0.33        1.54      2.03 o 
   9   2  15       27.28       29.51      3.52 o 
  10   2  15        2.00        2.93      2.69 o 
 -12   3  15        5.70        1.91      2.19 o 
 -11   3  15        6.37        4.67      1.94 o 
 -10   3  15        6.03       13.31      2.11 o 
  -9   3  15        0.81        0.13      1.54 o 
  -8   3  15      213.90      176.29      4.12 o 
  -7   3  15      935.70      825.32      9.60 o 
  -6   3  15      174.74      207.57      4.07 o 
  -5   3  15        1.45        2.84      1.36 o 
  -4   3  15      447.59      394.11      5.03 o 
  -3   3  15      691.36      591.77     10.91 o 
  -2   3  15      107.00      137.09      2.99 o 
  -1   3  15      919.90      958.39      9.76 o 
   0   3  15       89.53       92.08      2.61 o 
   1   3  15      213.00      141.54      3.25 o 
   2   3  15      949.87      996.27     10.80 o 
   3   3  15      179.30      177.68      4.46 o 
   4   3  15      226.69      202.36      5.66 o 
   5   3  15       78.53       67.18      4.28 o 
   6   3  15        1.00        5.57      2.53 o 
   7   3  15        8.20       13.47      2.86 o 
   8   3  15      254.84      234.52      8.62 o 
   9   3  15        3.94        6.03      3.93 o 
  10   3  15       44.71       39.87      8.34 o 
 -11   4  15        4.28        6.85      2.54 o 
 -10   4  15        0.89        0.61      2.10 o 
  -9   4  15       28.44       22.21      2.75 o 
  -8   4  15       23.35       23.73      2.66 o 
  -7   4  15        3.15        5.59      2.35 o 
  -6   4  15      179.53      153.86      4.12 o 
  -5   4  15      106.36      117.76      3.56 o 
  -4   4  15      455.93      434.18      6.27 o 
  -3   4  15       45.68       47.87      2.37 o 
  -2   4  15       18.98       14.42      1.58 o 
  -1   4  15        0.23        0.82      1.17 o 
   0   4  15      349.46      350.97      5.29 o 
   1   4  15      152.94      131.25      3.45 o 
   2   4  15       76.75       83.72      2.91 o 
   3   4  15      321.92      324.50      6.04 o 
   4   4  15      226.90      223.64      6.30 o 
   5   4  15       31.73       31.77      4.54 o 
   6   4  15       14.37       19.87      3.10 o 
   7   4  15      419.78      409.11      9.65 o 
   8   4  15      299.26      301.58     12.46 o 
   9   4  15       33.30       32.52      4.80 o 
 -10   5  15       25.97       26.49      3.34 o 
  -9   5  15       99.45       95.40      4.61 o 
  -8   5  15        0.64        2.69      2.14 o 
  -7   5  15      322.31      309.65      6.39 o 
  -6   5  15        3.19        0.71      1.86 o 
  -5   5  15      333.82      293.42      5.95 o 
  -4   5  15      259.56      228.44      8.03 o 
  -3   5  15       61.33       63.09      2.85 o 
  -2   5  15       63.23       67.23      2.85 o 
  -1   5  15       98.58      103.26      3.23 o 
   0   5  15      136.62      128.40      5.10 o 
   1   5  15       69.11       72.35      3.11 o 
   2   5  15       78.41       86.94      3.63 o 
   3   5  15        9.41       16.19      2.29 o 
   4   5  15       27.84       25.32      2.73 o 
   5   5  15       47.63       49.73      3.91 o 
   6   5  15        4.36        7.08      3.29 o 
   7   5  15        2.01       10.09      3.92 o 
   8   5  15       12.35       24.57      4.53 o 
  -9   6  15       36.00       45.76      5.42 o 
  -8   6  15        2.95        0.56      2.26 o 
  -7   6  15       31.51       26.35      2.83 o 
  -6   6  15        0.20        0.32      1.94 o 
  -5   6  15        4.08        2.73      1.97 o 
  -4   6  15      213.49      191.37      4.69 o 
  -3   6  15        0.65       -1.20      1.77 o 
  -2   6  15       75.61       75.81      3.31 o 
  -1   6  15      145.41      149.93      4.29 o 
   0   6  15       17.83       17.33      2.03 o 
   1   6  15      166.80      163.00      5.26 o 
   2   6  15        5.32        4.56      1.95 o 
   3   6  15       27.98       23.73      2.70 o 
   4   6  15        6.95        5.70      2.42 o 
   5   6  15      120.96      130.65      6.83 o 
   6   6  15       34.64       37.09      4.92 o 
   7   6  15        0.11       -1.91      5.78 o 
  -7   7  15        1.80       -1.71      2.85 o 
  -6   7  15        3.38        0.25      3.32 o 
  -5   7  15        1.86        2.65      2.35 o 
  -4   7  15        2.53        0.49      2.28 o 
  -3   7  15        5.32        2.19      1.96 o 
  -2   7  15        0.00        2.74      2.15 o 
  -1   7  15        3.73        3.28      2.05 o 
   0   7  15       68.95       59.75      3.22 o 
   1   7  15       49.15       43.65      3.07 o 
   2   7  15       33.55       34.26      3.15 o 
   3   7  15        4.99        5.37      2.34 o 
   4   7  15        0.24       -3.39      2.32 o 
   5   7  15        0.07        5.47      3.29 o 
  -3   8  15        0.79       -2.17      3.15 o 
  -2   8  15       11.16       12.81      4.75 o 
  -1   8  15       29.95       37.83      6.16 o 
   0   8  15        2.80        2.13      3.31 o 
   1   8  15       36.59       46.91      7.88 o 
 -13   0  16        0.07       -1.61      5.56 o 
 -12   0  16       44.89       37.28      4.16 o 
 -11   0  16     1321.60     1294.60     20.31 o 
 -10   0  16      268.57      260.00      7.57 o 
  -9   0  16      417.98      445.00      9.50 o 
  -8   0  16        1.84       -1.37      1.94 o 
  -7   0  16      193.95      162.85      5.18 o 
  -6   0  16      375.13      325.80      6.82 o 
  -5   0  16      780.50      960.66     12.08 o 
  -4   0  16     2086.11     2043.82     22.16 o 
  -3   0  16      637.38      671.50      9.90 o 
  -2   0  16     1660.87     1619.38     19.95 o 
  -1   0  16     2646.32     3138.31     42.32 o 
   0   0  16     9940.17    10296.54    111.91 o 
   1   0  16      470.78      470.23      7.15 o 
   2   0  16     2231.45     2118.51     29.99 o 
   3   0  16      175.42      180.29      5.67 o 
   4   0  16      296.34      244.79      8.20 o 
   5   0  16     1743.54     1795.10     27.33 o 
   6   0  16     2253.07     2124.43     32.06 o 
   7   0  16     1240.50     1179.03     23.51 o 
   8   0  16      386.44      352.68      9.78 o 
   9   0  16       84.03      113.60     11.82 o 
  10   0  16      304.47      318.12     12.77 o 
 -12   1  16        1.13        4.14      2.02 o 
 -11   1  16       64.66       62.09      3.25 o 
 -10   1  16       66.80       58.35      2.98 o 
  -9   1  16        1.81       -0.29      1.59 o 
  -8   1  16      497.10      499.27      6.89 o 
  -7   1  16       34.66       34.59      2.04 o 
  -6   1  16        0.15        1.35      1.02 o 
  -5   1  16      303.43      305.37      3.89 o 
  -4   1  16      380.61      414.55      5.46 o 
  -3   1  16       53.93       54.34      1.85 o 
  -2   1  16      903.69      956.66      9.90 o 
  -1   1  16     1036.81     1021.35     10.29 o 
   0   1  16      157.11      144.58      3.13 o 
   1   1  16     1499.26     1540.72     14.52 o 
   2   1  16        0.19        1.66      0.93 o 
   3   1  16       47.82       68.30      3.04 o 
   4   1  16       31.88       41.73      3.70 o 
   5   1  16       29.15       35.72      2.34 o 
   6   1  16      277.14      302.97      5.95 o 
   7   1  16      389.63      396.37      7.17 o 
   8   1  16        0.01        0.29      1.94 o 
   9   1  16       56.37       63.21      4.43 o 
  10   1  16        1.34        1.92      2.47 o 
 -12   2  16        0.20       -2.02      1.77 o 
 -11   2  16       16.05       23.47      2.43 o 
 -10   2  16       21.29       18.79      2.30 o 
  -9   2  16        6.16       13.80      1.97 o 
  -8   2  16       33.01       35.35      2.53 o 
  -7   2  16      104.25      125.18      3.25 o 
  -6   2  16      378.01      356.98      4.82 o 
  -5   2  16        0.83       -0.10      0.86 o 
  -4   2  16       41.91       45.93      1.71 o 
  -3   2  16      349.53      397.69      5.10 o 
  -2   2  16     2953.42     2856.24     22.36 o 
  -1   2  16       95.76      130.96      2.93 o 
   0   2  16      401.95      372.23      5.37 o 
   1   2  16      488.86      476.65      5.98 o 
   2   2  16     1500.51     1422.07     15.32 o 
   3   2  16      565.56      563.49      7.67 o 
   4   2  16      939.99      863.37     10.75 o 
   5   2  16       23.34       23.98      2.19 o 
   6   2  16       19.15       29.95      2.75 o 
   7   2  16       72.62       67.63      3.30 o 
   8   2  16       80.14       70.90      4.59 o 
   9   2  16       41.01       44.13      4.00 o 
  10   2  16       72.21       80.79      6.37 o 
 -12   3  16        8.79       10.72      2.92 o 
 -11   3  16       28.38       28.61      2.83 o 
 -10   3  16        1.83        0.85      1.70 o 
  -9   3  16       60.65       48.12      2.72 o 
  -8   3  16       94.89       91.67      3.67 o 
  -7   3  16     1174.79     1058.04     11.54 o 
  -6   3  16      194.56      179.69      3.78 o 
  -5   3  16       48.19       57.58      2.58 o 
  -4   3  16        4.84        4.38      1.25 o 
  -3   3  16      136.73      143.05      3.19 o 
  -2   3  16       20.10        7.42      1.27 o 
  -1   3  16      845.38      826.15      8.82 o 
   0   3  16      521.54      557.73      7.12 o 
   1   3  16      814.68      865.25      9.76 o 
   2   3  16       32.34       39.98      2.29 o 
   3   3  16      131.38      139.84      4.61 o 
   4   3  16        1.66        1.84      1.96 o 
   5   3  16      240.89      262.16      7.00 o 
   6   3  16      313.94      299.24      7.64 o 
   7   3  16      146.83      163.06      5.88 o 
   8   3  16       72.40       74.53      5.50 o 
   9   3  16       23.03       14.60     12.98 o 
  10   3  16       19.34       15.76      6.95 o 
 -11   4  16        0.13        2.99      2.39 o 
 -10   4  16        1.18        0.67      2.12 o 
  -9   4  16        9.22        8.41      2.25 o 
  -8   4  16        4.29        8.28      2.18 o 
  -7   4  16      212.95      186.30      4.71 o 
  -6   4  16       34.53       25.57      2.40 o 
  -5   4  16        4.48        7.18      1.83 o 
  -4   4  16        1.08        0.31      1.34 o 
  -3   4  16        1.99        0.22      1.24 o 
  -2   4  16       42.39       62.76      2.63 o 
  -1   4  16        8.09        5.94      1.43 o 
   0   4  16        9.08       15.21      1.67 o 
   1   4  16      209.10      184.77      4.26 o 
   2   4  16      204.47      176.19      4.37 o 
   3   4  16        0.91        1.97      1.64 o 
   4   4  16      158.67      144.78      5.69 o 
   5   4  16      169.88      185.46      7.83 o 
   6   4  16        1.21       -0.14      2.52 o 
   7   4  16        0.05        0.68      2.74 o 
   8   4  16        6.53        9.36      3.63 o 
   9   4  16       51.07       41.04      6.23 o 
 -10   5  16        3.94        4.79      2.69 o 
  -9   5  16        5.49        9.07      2.53 o 
  -8   5  16       10.26        9.09      2.48 o 
  -7   5  16       11.43        7.03      2.11 o 
  -6   5  16      225.12      196.25      5.06 o 
  -5   5  16      136.84      167.39      4.67 o 
  -4   5  16       53.53       57.36      2.86 o 
  -3   5  16      242.53      196.07      4.37 o 
  -2   5  16      170.92      162.37      3.92 o 
  -1   5  16        1.23        3.27      1.61 o 
   0   5  16      135.50      123.05      3.72 o 
   1   5  16        5.47        0.15      1.57 o 
   2   5  16        0.41        0.20      1.78 o 
   3   5  16      146.87      147.04      4.46 o 
   4   5  16      139.94      145.27      5.47 o 
   5   5  16       78.06       96.80      8.36 o 
   6   5  16       16.42       14.68      3.47 o 
   7   5  16       52.53       55.69     12.58 o 
   8   5  16        2.28        1.37      4.81 o 
  -9   6  16        9.95        4.64      3.35 o 
  -8   6  16       78.97       68.06      5.74 o 
  -7   6  16       25.41       27.25      2.86 o 
  -6   6  16        0.21       -1.41      1.92 o 
  -5   6  16        0.02       -0.47      1.87 o 
  -4   6  16        2.01        3.20      1.94 o 
  -3   6  16      252.57      248.21      5.24 o 
  -2   6  16       74.53       82.21      3.43 o 
  -1   6  16      151.70      153.18      4.10 o 
   0   6  16       95.56       97.84      3.71 o 
   1   6  16      265.40      264.30      8.74 o 
   2   6  16        0.39        0.65      1.91 o 
   3   6  16       22.65       22.10      2.66 o 
   4   6  16       77.45       82.83      5.04 o 
   5   6  16        9.70       17.59      3.45 o 
   6   6  16       11.26       13.81      3.90 o 
  -6   7  16        2.10        2.86      2.16 o 
  -5   7  16        2.33        1.95      2.13 o 
  -4   7  16       51.51       58.07      3.64 o 
  -3   7  16        9.70        9.34      2.19 o 
  -2   7  16      129.70      116.45      4.12 o 
  -1   7  16        6.04        4.25      1.97 o 
   0   7  16       30.16       32.04      2.66 o 
   1   7  16        0.25        1.77      2.16 o 
   2   7  16        1.47       -0.37      2.23 o 
   3   7  16        0.01       -1.65      2.11 o 
   4   7  16        0.09       -3.80      2.53 o 
  -1   8  16        7.08        5.56      3.54 o 
 -12   1  17        3.25        4.66      2.03 o 
 -11   1  17       29.45       27.66      2.58 o 
 -10   1  17       98.11      101.12      3.69 o 
  -9   1  17       42.30       37.39      2.55 o 
  -8   1  17        2.89        1.02      1.46 o 
  -7   1  17       42.35       38.96      2.14 o 
  -6   1  17      301.35      281.39      4.58 o 
  -5   1  17       49.16       38.90      1.59 o 
  -4   1  17      196.51      189.58      3.07 o 
  -3   1  17      690.00      784.11      8.07 o 
  -2   1  17      490.12      505.23      6.22 o 
  -1   1  17      254.08      268.23      9.56 o 
   0   1  17      271.46      325.00      7.54 o 
   1   1  17     2705.22     2573.76     23.00 o 
   2   1  17       45.52       51.14      2.39 o 
   3   1  17       52.08       43.77      2.21 o 
   4   1  17        2.42        6.09      1.53 o 
   5   1  17      135.50      138.57      3.84 o 
   6   1  17      693.94      693.23      9.92 o 
   7   1  17        1.60        1.85      1.85 o 
   8   1  17       12.13       12.80      2.55 o 
   9   1  17      122.92      123.80      5.44 o 
  10   1  17       45.63       46.22      4.20 o 
 -12   2  17        2.55        3.00      2.03 o 
 -11   2  17        8.71        8.79      2.12 o 
 -10   2  17       24.57       28.02      2.38 o 
  -9   2  17      268.63      259.51      5.19 o 
  -8   2  17       61.22       76.68      3.05 o 
  -7   2  17       74.05       80.57      2.84 o 
  -6   2  17      360.45      353.84      4.87 o 
  -5   2  17      274.85      231.74      3.43 o 
  -4   2  17        4.83       11.76      1.23 o 
  -3   2  17      615.40      679.79      7.40 o 
  -2   2  17      133.94      115.97      2.43 o 
  -1   2  17      244.35      182.87      3.34 o 
   0   2  17      561.89      544.96      6.61 o 
   1   2  17      290.39      317.83      4.64 o 
   2   2  17        0.07        0.78      1.21 o 
   3   2  17     1052.18      971.54     11.52 o 
   4   2  17       70.98       91.34      3.25 o 
   5   2  17      135.18      154.21      4.18 o 
   6   2  17      225.18      257.42      5.65 o 
   7   2  17        4.18        2.58      1.92 o 
   8   2  17       12.38       12.80      2.55 o 
   9   2  17       24.10       17.05      3.52 o 
  10   2  17        0.61       -3.94      3.28 o 
 -12   3  17        5.91        5.17      3.68 o 
 -11   3  17        7.98       15.28      2.80 o 
 -10   3  17       14.99       14.14      2.54 o 
  -9   3  17       15.53       24.44      2.79 o 
  -8   3  17      200.21      226.69      5.63 o 
  -7   3  17      102.28      141.09      3.99 o 
  -6   3  17       22.60       20.87      2.01 o 
  -5   3  17       10.12       18.14      1.83 o 
  -4   3  17      587.01      568.64      7.10 o 
  -3   3  17      301.21      339.35      5.05 o 
  -2   3  17      111.67       99.48      2.66 o 
  -1   3  17      105.87       90.58      2.54 o 
   0   3  17      415.31      382.78      5.62 o 
   1   3  17      159.17      182.28      3.73 o 
   2   3  17       15.03       14.92      1.92 o 
   3   3  17      436.16      396.08      8.33 o 
   4   3  17      801.36      772.13     13.14 o 
   5   3  17      875.56      873.91     14.58 o 
   6   3  17       14.13       16.76      2.79 o 
   7   3  17        0.43        0.54      2.39 o 
   8   3  17       38.13       36.20      4.91 o 
   9   3  17      101.52       88.90      8.58 o 
 -11   4  17        8.43        7.29      2.75 o 
 -10   4  17       24.70       15.95      3.46 o 
  -9   4  17       95.97      118.35      4.70 o 
  -8   4  17       27.71       12.38      2.41 o 
  -7   4  17        3.58        0.56      1.72 o 
  -6   4  17      101.46       92.24      3.61 o 
  -5   4  17      762.26      789.36     10.22 o 
  -4   4  17       27.98       27.34      1.93 o 
  -3   4  17       76.34       76.92      2.83 o 
  -2   4  17       24.73       12.79      1.68 o 
  -1   4  17      475.10      466.28      6.42 o 
   0   4  17      465.90      476.43      6.50 o 
   1   4  17      762.95      741.26      9.33 o 
   2   4  17       97.24       88.92      3.39 o 
   3   4  17       42.70       39.15      2.97 o 
   4   4  17        7.25       -0.73      2.29 o 
   5   4  17      109.04       95.84      4.84 o 
   6   4  17      399.79      376.01      9.12 o 
   7   4  17       56.73       52.15      5.22 o 
   8   4  17        3.61        4.57      4.61 o 
   9   4  17        3.78        3.69      4.74 o 
 -10   5  17        0.38        1.34      2.99 o 
  -9   5  17        0.31        0.53      2.32 o 
  -8   5  17        0.14        4.30      2.19 o 
  -7   5  17        1.52        2.07      2.02 o 
  -6   5  17        8.38       10.34      2.41 o 
  -5   5  17      211.76      201.50      5.07 o 
  -4   5  17      410.61      402.69      6.55 o 
  -3   5  17       27.07       23.16      2.24 o 
  -2   5  17       97.32       94.71      3.31 o 
  -1   5  17      361.56      350.44      5.83 o 
   0   5  17      435.92      420.17      6.41 o 
   1   5  17      120.59      138.01      4.25 o 
   2   5  17       65.13       69.68      4.75 o 
   3   5  17       19.09       20.66      2.41 o 
   4   5  17       13.26       24.63      3.18 o 
   5   5  17      472.25      424.27     11.65 o 
   6   5  17      148.58      156.37      6.24 o 
   7   5  17      226.53      229.99     11.47 o 
  -8   6  17        0.00        2.97      2.37 o 
  -7   6  17        2.16        0.10      2.02 o 
  -6   6  17        1.38        2.16      2.04 o 
  -5   6  17        0.75        1.82      1.95 o 
  -4   6  17       78.22       82.65      4.14 o 
  -3   6  17      310.31      295.52      5.80 o 
  -2   6  17       10.25       15.35      2.17 o 
  -1   6  17       12.05       17.25      2.14 o 
   0   6  17        1.49        2.16      1.68 o 
   1   6  17       34.18       35.60      2.94 o 
   2   6  17       24.62       28.21      2.77 o 
   3   6  17       31.54       28.41      2.82 o 
   4   6  17       51.53       64.40      5.50 o 
   5   6  17        1.01        2.78      2.75 o 
   6   6  17       39.28       26.12      4.55 o 
  -6   7  17        9.69        6.63      2.53 o 
  -5   7  17       25.15       17.28      2.70 o 
  -4   7  17        8.13        9.56      2.37 o 
  -3   7  17        0.04        1.49      1.97 o 
  -2   7  17       54.52       61.39      3.55 o 
  -1   7  17       10.45        7.01      2.15 o 
   0   7  17        2.06        3.48      2.18 o 
   1   7  17        0.50        0.67      2.12 o 
   2   7  17       11.52        9.68      2.56 o 
   3   7  17       31.71       34.29      3.62 o 
   4   7  17        0.26       -4.81      3.20 o 
 -12   0  18       28.06       32.45      4.03 o 
 -11   0  18        5.51       16.55      3.36 o 
 -10   0  18      136.60      159.43      6.05 o 
  -9   0  18      585.93      584.23     11.40 o 
  -8   0  18      366.02      412.12      8.79 o 
  -7   0  18     1161.48     1085.16     16.08 o 
  -6   0  18      112.50      154.98      4.86 o 
  -5   0  18       70.08      104.92      3.60 o 
  -4   0  18      428.73      373.80      7.08 o 
  -3   0  18      948.34     1048.98     12.76 o 
  -2   0  18       44.91       72.98      3.29 o 
  -1   0  18      755.44      935.21     12.76 o 
   0   0  18        8.40       15.63      1.63 o 
   1   0  18      605.57      647.41      9.46 o 
   2   0  18       41.64       56.14      3.36 o 
   3   0  18      231.26      209.20      5.96 o 
   4   0  18       64.89       69.50      4.38 o 
   5   0  18      348.11      339.90      8.74 o 
   6   0  18      176.62      192.16      7.03 o 
   7   0  18       41.76       36.90      4.10 o 
   8   0  18      879.11      925.72     18.35 o 
   9   0  18       97.12       95.35      7.66 o 
  10   0  18       11.06        5.10      4.09 o 
 -12   1  18        1.75        3.85      2.08 o 
 -11   1  18        6.35        7.34      2.04 o 
 -10   1  18       37.29       52.90      2.94 o 
  -9   1  18      506.13      511.51      7.44 o 
  -8   1  18      226.70      228.63      4.53 o 
  -7   1  18     1091.63      998.27     10.71 o 
  -6   1  18        5.02        7.12      1.38 o 
  -5   1  18     1031.31      983.56      8.91 o 
  -4   1  18        0.34        2.84      0.84 o 
  -3   1  18     1315.09     1313.36     10.83 o 
  -2   1  18     3226.83     3186.22     26.31 o 
  -1   1  18     2438.88     2603.95     23.48 o 
   0   1  18     1858.79     1800.95     16.84 o 
   1   1  18      469.73      452.18      5.80 o 
   2   1  18     2177.23     2113.66     21.44 o 
   3   1  18       57.15       55.58      2.50 o 
   4   1  18      375.46      348.79      5.97 o 
   5   1  18      202.44      188.06      4.60 o 
   6   1  18     1374.14     1315.63     15.75 o 
   7   1  18       71.21       87.80      3.73 o 
   8   1  18       27.67       29.29      2.87 o 
   9   1  18       54.58       49.01      4.15 o 
  10   1  18        1.43        5.08      2.88 o 
 -12   2  18        3.58        0.60      1.89 o 
 -11   2  18       10.30       23.49      2.45 o 
 -10   2  18        6.32        5.16      1.81 o 
  -9   2  18      199.69      168.06      4.53 o 
  -8   2  18       67.16       45.74      2.61 o 
  -7   2  18      145.03       99.81      3.10 o 
  -6   2  18        0.76        9.09      2.93 o 
  -5   2  18       25.87        9.27      1.24 o 
  -4   2  18      134.14       97.15      3.05 o 
  -3   2  18       15.60       22.23      1.40 o 
  -2   2  18       10.41        4.46      1.49 o 
  -1   2  18       33.53       37.46      2.40 o 
   0   2  18        2.10        7.04      1.13 o 
   1   2  18      344.28      294.24      5.04 o 
   2   2  18        1.02       -1.06      1.21 o 
   3   2  18       97.03      117.91      3.41 o 
   4   2  18      485.65      528.81      8.40 o 
   5   2  18      430.32      433.81      7.30 o 
   6   2  18       97.52       85.09      3.70 o 
   7   2  18        0.86        0.66      2.09 o 
   8   2  18       12.07       19.57      3.14 o 
   9   2  18        1.20        0.24      2.76 o 
 -11   3  18       18.99       15.78      2.81 o 
 -10   3  18        1.98        1.11      2.06 o 
  -9   3  18        6.94        7.32      2.16 o 
  -8   3  18       71.18       77.20      3.76 o 
  -7   3  18      523.86      512.50      7.83 o 
  -6   3  18       83.76      107.30      3.36 o 
  -5   3  18       36.62       31.50      2.23 o 
  -4   3  18      197.46      163.57      3.53 o 
  -3   3  18       80.95       83.98      2.57 o 
  -2   3  18      118.58      110.42      2.86 o 
  -1   3  18      203.77      233.61      3.99 o 
   0   3  18      132.21      119.22      3.07 o 
   1   3  18       24.14       17.04      1.81 o 
   2   3  18      200.37      194.65      5.43 o 
   3   3  18       38.42       35.17      3.10 o 
   4   3  18       43.02       40.33      3.41 o 
   5   3  18       53.29       63.51      5.09 o 
   6   3  18       17.57       19.26      2.98 o 
   7   3  18        1.88        1.57      2.51 o 
   8   3  18       83.00       89.18      6.04 o 
   9   3  18       11.25       13.28      4.74 o 
 -11   4  18        0.10       -2.30      2.98 o 
 -10   4  18       17.40       17.52      2.87 o 
  -9   4  18        0.53       -1.58      1.93 o 
  -8   4  18        0.62       -1.40      1.86 o 
  -7   4  18        0.56       -1.27      1.68 o 
  -6   4  18       92.50       66.34      3.27 o 
  -5   4  18        6.84       19.05      2.23 o 
  -4   4  18        9.47       18.49      2.40 o 
  -3   4  18        0.08        1.58      1.58 o 
  -2   4  18        8.61       16.76      1.85 o 
  -1   4  18      130.24       95.54      2.98 o 
   0   4  18      546.57      535.56      7.57 o 
   1   4  18        2.68        5.83      1.80 o 
   2   4  18      274.56      261.21      5.57 o 
   3   4  18        0.09       -2.53      2.07 o 
   4   4  18       55.41       60.44      3.97 o 
   5   4  18       10.53       13.69      2.98 o 
   6   4  18       99.76      108.41      5.35 o 
   7   4  18        9.78       11.16      3.61 o 
   8   4  18        0.09       -2.16      3.79 o 
 -10   5  18       17.29       15.38      4.08 o 
  -9   5  18        1.97        4.84      2.62 o 
  -8   5  18        5.16        3.69      2.18 o 
  -7   5  18        2.77        4.61      2.03 o 
  -6   5  18      346.47      331.46      7.11 o 
  -5   5  18      115.31      118.27      4.05 o 
  -4   5  18        9.12        8.59      1.94 o 
  -3   5  18       35.14       31.86      2.50 o 
  -2   5  18      218.05      228.26      4.78 o 
  -1   5  18        3.92       11.71      1.86 o 
   0   5  18        2.09       -0.69      1.61 o 
   1   5  18       41.75       47.23      3.00 o 
   2   5  18       82.65       87.46      3.74 o 
   3   5  18       84.77       93.80      4.73 o 
   4   5  18      167.20      145.76      7.29 o 
   5   5  18        9.05        3.43      3.19 o 
   6   5  18        3.50       -1.00      2.68 o 
   7   5  18       50.31       61.15      8.40 o 
  -8   6  18        0.90       -1.22      2.29 o 
  -7   6  18       30.68       37.99      3.17 o 
  -6   6  18       45.79       52.71      3.36 o 
  -5   6  18        0.01        1.05      1.95 o 
  -4   6  18       22.37       15.96      2.42 o 
  -3   6  18       86.74       84.27      3.58 o 
  -2   6  18        4.54        6.32      1.98 o 
  -1   6  18       73.36       67.32      3.19 o 
   0   6  18       25.65       33.45      2.96 o 
   1   6  18      225.01      207.12      5.48 o 
   2   6  18        6.94        1.92      2.04 o 
   3   6  18       25.90       28.85      3.21 o 
   4   6  18        5.43        7.51      2.98 o 
   5   6  18       37.86       38.72      4.11 o 
   6   6  18       17.94       23.65      5.21 o 
  -6   7  18       23.99       26.89      3.19 o 
  -5   7  18        8.46        7.65      2.42 o 
  -4   7  18       23.93       20.82      2.76 o 
  -3   7  18       74.57       68.03      3.52 o 
  -2   7  18      196.63      197.45      5.07 o 
  -1   7  18       17.02       14.96      2.38 o 
   0   7  18       18.75       19.02      2.76 o 
   1   7  18        1.97        2.91      2.20 o 
   2   7  18       93.96       89.91      4.45 o 
   3   7  18       65.73       70.86      4.95 o 
 -12   1  19       84.84       71.07      3.59 o 
 -11   1  19        2.42        2.36      1.83 o 
 -10   1  19        8.05       12.23      2.03 o 
  -9   1  19      359.16      329.00      5.83 o 
  -8   1  19      194.03      182.17      4.14 o 
  -7   1  19       10.17       12.89      1.74 o 
  -6   1  19       76.58       86.88      2.78 o 
  -5   1  19      201.41      223.26      3.44 o 
  -4   1  19       42.99       51.24      1.76 o 
  -3   1  19      188.04      250.57      3.97 o 
  -2   1  19      155.27      179.77      3.68 o 
  -1   1  19      797.32      815.58      8.26 o 
   0   1  19       14.17       58.85     11.36 o 
   1   1  19        7.27        6.34      1.15 o 
   2   1  19      547.87      599.65      8.11 o 
   3   1  19       51.09       61.69      2.67 o 
   4   1  19       20.60       18.87      2.01 o 
   5   1  19      141.46      141.00      4.18 o 
   6   1  19       31.05       37.42      2.83 o 
   7   1  19       15.09       17.42      2.31 o 
   8   1  19        0.01       -0.73      1.99 o 
   9   1  19        1.90        6.90      2.94 o 
  10   1  19        0.19        5.26      3.36 o 
 -12   2  19        0.70        3.34      2.55 o 
 -11   2  19        9.50       10.27      2.07 o 
 -10   2  19       38.82       46.22      2.81 o 
  -9   2  19        4.52        4.23      1.77 o 
  -8   2  19      509.85      473.01      6.94 o 
  -7   2  19       13.71        8.57      1.74 o 
  -6   2  19      760.35      758.68      8.74 o 
  -5   2  19       11.83       14.78      1.45 o 
  -4   2  19       29.29       29.98      1.96 o 
  -3   2  19        0.67        5.42      1.25 o 
  -2   2  19     2327.06     2250.92     21.70 o 
  -1   2  19       48.16       81.10      2.89 o 
   0   2  19       22.56       17.10      1.30 o 
   1   2  19       39.19       57.39      2.35 o 
   2   2  19      322.07      285.78      5.77 o 
   3   2  19      551.61      575.16      8.17 o 
   4   2  19      325.29      309.72      5.90 o 
   5   2  19      674.22      642.74      9.46 o 
   6   2  19      896.34      890.71     12.10 o 
   7   2  19      165.73      172.58      5.41 o 
   8   2  19       36.06       39.51      6.42 o 
   9   2  19        3.17        3.41      2.82 o 
 -11   3  19        2.06       -3.08      2.06 o 
 -10   3  19       59.65       60.40      3.80 o 
  -9   3  19       21.52       15.77      2.46 o 
  -8   3  19       83.16       83.20      3.97 o 
  -7   3  19      130.92      175.72      4.45 o 
  -6   3  19        4.68        1.18      1.56 o 
  -5   3  19        4.56       -0.65      1.45 o 
  -4   3  19      342.16      291.73      5.27 o 
  -3   3  19       51.08       81.03      2.61 o 
  -2   3  19       56.77       57.91      3.64 o 
  -1   3  19      575.76      501.89      6.40 o 
   0   3  19        6.82       21.71      1.73 o 
   1   3  19      436.70      470.41      7.90 o 
   2   3  19      268.95      263.93      6.65 o 
   3   3  19       51.88       43.68      3.34 o 
   4   3  19        5.37        4.31      2.30 o 
   5   3  19       21.12       23.97      3.17 o 
   6   3  19       53.20       41.13      3.88 o 
   7   3  19        7.76        4.71      2.69 o 
   8   3  19       35.64       42.38      7.28 o 
   9   3  19        0.16       -1.85      5.56 o 
 -11   4  19        6.12        6.86      3.54 o 
 -10   4  19        7.81       13.37      2.70 o 
  -9   4  19        0.08       -1.25      2.38 o 
  -8   4  19       89.05       92.77      4.34 o 
  -7   4  19      108.25      111.61      3.95 o 
  -6   4  19      215.61      258.63      5.55 o 
  -5   4  19      533.37      525.13      8.01 o 
  -4   4  19      281.70      245.97      5.11 o 
  -3   4  19       86.30       94.34      3.15 o 
  -2   4  19     1458.87     1513.40     15.02 o 
  -1   4  19       43.53       45.18      2.44 o 
   0   4  19      206.48      170.89      4.12 o 
   1   4  19      461.37      452.53      7.48 o 
   2   4  19     1130.53     1129.94     15.48 o 
   3   4  19       28.90       32.48      3.81 o 
   4   4  19       18.60       26.05      4.01 o 
   5   4  19       59.64       61.14      4.33 o 
   6   4  19       14.66       17.51      3.33 o 
   7   4  19       40.22       37.07      3.98 o 
   8   4  19        1.10        5.09      3.67 o 
  -9   5  19       23.93       28.00      3.21 o 
  -8   5  19       10.06        8.19      2.40 o 
  -7   5  19      133.67      133.17      4.53 o 
  -6   5  19        1.14        7.88      2.12 o 
  -5   5  19      112.37      104.16      3.96 o 
  -4   5  19       57.00       73.70      3.24 o 
  -3   5  19       48.21       64.42      3.77 o 
  -2   5  19      189.96      160.81      4.08 o 
  -1   5  19       14.94        8.36      1.85 o 
   0   5  19        5.15        2.40      2.05 o 
   1   5  19        0.55       -2.66      1.77 o 
   2   5  19       13.84       15.70      2.28 o 
   3   5  19        1.41        4.56      2.60 o 
   4   5  19        1.04        2.50      2.65 o 
   5   5  19        1.98        2.53      2.74 o 
   6   5  19        1.19       -3.71      2.48 o 
   7   5  19        0.03        1.50      3.46 o 
  -8   6  19        0.04       -0.39      2.61 o 
  -7   6  19        0.67       -0.82      2.16 o 
  -6   6  19       11.81       16.79      2.72 o 
  -5   6  19        3.01       -2.47      1.86 o 
  -4   6  19       27.88       16.48      2.56 o 
  -3   6  19        1.44        6.65      2.06 o 
  -2   6  19       40.94       52.08      3.01 o 
  -1   6  19        1.03        2.91      1.84 o 
   0   6  19        0.11       -2.72      1.84 o 
   1   6  19        9.45        5.90      2.18 o 
   2   6  19        1.05       -0.29      1.87 o 
   3   6  19       38.37       27.13      3.75 o 
   4   6  19        9.82       10.61      3.20 o 
   5   6  19       32.12       30.90      3.86 o 
  -5   7  19       15.40       20.57      2.88 o 
  -4   7  19       12.27        7.26      2.35 o 
  -3   7  19       23.22       21.73      2.63 o 
  -2   7  19        4.79        7.49      2.10 o 
  -1   7  19        0.01        1.80      2.11 o 
   0   7  19        0.94        0.87      2.23 o 
   1   7  19       41.14       47.62      3.65 o 
   2   7  19        1.43        6.68      2.57 o 
   3   7  19       68.59       67.21      9.51 o 
 -12   0  20       61.46       73.50      5.17 o 
 -11   0  20      189.19      174.24      6.59 o 
 -10   0  20       12.15       13.40      3.00 o 
  -9   0  20      488.47      492.94     10.34 o 
  -8   0  20       99.34       96.85      4.62 o 
  -7   0  20       14.13       25.57      2.88 o 
  -6   0  20       51.77       57.93      3.52 o 
  -5   0  20     1273.03     1175.65     14.62 o 
  -4   0  20     2246.57     2295.59     27.90 o 
  -3   0  20      918.05      881.46     11.30 o 
  -2   0  20       54.57       42.02      2.19 o 
  -1   0  20      143.14      123.21      3.74 o 
   0   0  20     5471.59     5377.61     60.39 o 
   1   0  20        1.56       -1.66      1.41 o 
   2   0  20      402.89      389.86      8.80 o 
   3   0  20      116.30      100.33      4.46 o 
   4   0  20      224.18      212.03      6.68 o 
   5   0  20      275.45      244.96      7.58 o 
   6   0  20       21.61       23.29      3.63 o 
   7   0  20       82.17       80.86      5.75 o 
   8   0  20      324.48      372.89     10.86 o 
   9   0  20       66.68       71.38      7.65 o 
 -12   1  20        2.60        1.31      1.94 o 
 -11   1  20        6.03        4.27      1.94 o 
 -10   1  20       77.66       77.71      4.46 o 
  -9   1  20      124.12      117.05      3.64 o 
  -8   1  20       29.04       25.99      2.24 o 
  -7   1  20       10.65        7.57      1.69 o 
  -6   1  20      220.45      203.79      3.98 o 
  -5   1  20      254.23      296.36      4.12 o 
  -4   1  20      581.93      553.35      5.89 o 
  -3   1  20      100.22       99.22      2.28 o 
  -2   1  20      616.06      624.34      6.12 o 
  -1   1  20      776.01      781.05      8.08 o 
   0   1  20     1331.53     1239.85     11.55 o 
   1   1  20       17.09       29.97      3.47 o 
   2   1  20      362.79      417.07      6.49 o 
   3   1  20       14.78        7.88      1.63 o 
   4   1  20        1.50        0.67      1.53 o 
   5   1  20      558.61      562.62      8.71 o 
   6   1  20      252.92      246.75      5.65 o 
   7   1  20       20.09       23.02      2.54 o 
   8   1  20       15.71       15.07      2.59 o 
   9   1  20       96.60      116.64      5.83 o 
 -12   2  20        8.56       11.80      3.01 o 
 -11   2  20        0.77        1.11      1.84 o 
 -10   2  20        1.68        4.14      1.79 o 
  -9   2  20      176.30      177.07      4.34 o 
  -8   2  20      335.92      343.97      5.85 o 
  -7   2  20       20.80       11.97      1.84 o 
  -6   2  20       35.99       55.49      2.60 o 
  -5   2  20     1370.47     1316.24     12.80 o 
  -4   2  20        7.73       -0.35      1.16 o 
  -3   2  20      895.24      825.33      8.34 o 
  -2   2  20        6.91        1.98      1.25 o 
  -1   2  20      422.68      410.17      5.32 o 
   0   2  20      114.06      131.47      3.04 o 
   1   2  20       30.49       30.43      2.17 o 
   2   2  20       24.05       26.39      2.28 o 
   3   2  20     1017.65      997.19     13.72 o 
   4   2  20      603.46      607.47      8.95 o 
   5   2  20        0.20        2.28      1.92 o 
   6   2  20      150.10      151.69      4.56 o 
   7   2  20        3.17        2.01      2.13 o 
   8   2  20       26.20       30.41      3.60 o 
   9   2  20        0.69        3.52      3.09 o 
 -11   3  20        4.49       10.27      2.62 o 
 -10   3  20        0.17       -0.49      2.28 o 
  -9   3  20       41.80       38.47      3.16 o 
  -8   3  20       26.42       40.58      3.15 o 
  -7   3  20        0.93        1.52      1.91 o 
  -6   3  20        8.93       11.21      1.94 o 
  -5   3  20       36.98       33.82      2.43 o 
  -4   3  20       12.07        8.14      1.48 o 
  -3   3  20      123.31      144.85      3.41 o 
  -2   3  20      277.20      330.79      5.12 o 
  -1   3  20       30.36       44.44      2.17 o 
   0   3  20       58.56       77.53      3.23 o 
   1   3  20       24.71       15.71      2.14 o 
   2   3  20      233.84      212.40      6.13 o 
   3   3  20      374.89      298.00      7.39 o 
   4   3  20      239.21      222.73      6.52 o 
   5   3  20       44.88       56.50      4.04 o 
   6   3  20       28.53       34.50      4.01 o 
   7   3  20       49.51       42.21      4.04 o 
   8   3  20       41.78       44.80      7.47 o 
 -10   4  20       11.00        7.87      2.57 o 
  -9   4  20        0.43       -2.99      1.99 o 
  -8   4  20       73.96       81.59      5.70 o 
  -7   4  20        2.24        5.22      1.93 o 
  -6   4  20        0.47        1.84      1.82 o 
  -5   4  20       86.17       98.73      3.70 o 
  -4   4  20      386.91      385.91      6.57 o 
  -3   4  20      363.09      302.57      5.34 o 
  -2   4  20       30.53       32.71      2.67 o 
  -1   4  20      201.68      251.94      5.21 o 
   0   4  20       14.61       16.68      2.90 o 
   1   4  20       62.41       86.11      3.45 o 
   2   4  20       11.16       13.22      2.63 o 
   3   4  20       12.77       12.17      2.66 o 
   4   4  20      122.75      133.74      9.03 o 
   5   4  20       73.70       74.93      4.67 o 
   6   4  20       37.38       29.50      3.65 o 
   7   4  20       57.67       51.14      4.42 o 
   8   4  20       10.87       13.50     11.36 o 
  -9   5  20        1.52        1.39      3.04 o 
  -8   5  20        0.37       -2.44      1.98 o 
  -7   5  20        0.57        4.91      2.12 o 
  -6   5  20        1.10        0.37      1.90 o 
  -5   5  20      126.00      102.70      3.91 o 
  -4   5  20        5.19       17.13      2.31 o 
  -3   5  20       38.82       46.81      2.79 o 
  -2   5  20      100.85       92.75      3.48 o 
  -1   5  20       13.02       19.86      2.32 o 
   0   5  20       63.38       83.33      3.77 o 
   1   5  20        0.29        0.46      1.82 o 
   2   5  20       77.44       90.32      4.89 o 
   3   5  20      519.56      501.63     10.81 o 
   4   5  20        5.49        7.91      3.42 o 
   5   5  20        1.22        5.90      2.99 o 
   6   5  20       16.00       14.04      3.36 o 
  -8   6  20       55.15       59.98      5.03 o 
  -7   6  20       12.83       16.98      2.69 o 
  -6   6  20       58.84       51.28      3.42 o 
  -5   6  20       21.36       18.29      2.64 o 
  -4   6  20       47.48       52.66      3.38 o 
  -3   6  20       39.31       49.11      3.07 o 
  -2   6  20       78.48       75.55      3.51 o 
  -1   6  20      287.21      282.51      7.91 o 
   0   6  20       61.30       81.70      4.32 o 
   1   6  20        3.53       -0.04      1.96 o 
   2   6  20        6.98        7.74      2.50 o 
   3   6  20      108.89      104.23      9.50 o 
   4   6  20      300.57      296.08      9.92 o 
   5   6  20       82.03       60.28      6.39 o 
  -5   7  20        0.83       -3.90      3.08 o 
  -4   7  20       21.88       30.55      3.09 o 
  -3   7  20        4.47        4.82      2.19 o 
  -2   7  20       14.54       14.83      2.56 o 
  -1   7  20       32.58       25.19      3.09 o 
   0   7  20       37.49       46.32      5.38 o 
   1   7  20        0.91       -1.31      2.17 o 
   2   7  20        1.01       -0.93      3.19 o 
 -12   1  21       19.04       26.24      3.16 o 
 -11   1  21       10.96       11.79      2.17 o 
 -10   1  21        1.55        3.23      1.75 o 
  -9   1  21        8.61       11.18      1.83 o 
  -8   1  21       58.57       40.91      2.49 o 
  -7   1  21       86.83      111.63      3.40 o 
  -6   1  21       92.36      101.78      3.03 o 
  -5   1  21      650.89      629.04      6.67 o 
  -4   1  21        1.78        0.66      1.08 o 
  -3   1  21       52.58       59.73      3.80 o 
  -2   1  21       56.55       69.47      1.93 o 
  -1   1  21      159.37      157.65      3.03 o 
   0   1  21        0.51        9.54      1.74 o 
   2   1  21       60.77       68.45      5.69 o 
   3   1  21      131.96       96.72      3.23 o 
   4   1  21      422.35      395.72      6.80 o 
   5   1  21       12.87       13.58      2.24 o 
   6   1  21      115.82      123.64      4.21 o 
   7   1  21       99.77       98.82      4.08 o 
   8   1  21       18.27       22.20      2.83 o 
   9   1  21        2.33        2.16      3.20 o 
 -11   2  21        5.29        5.79      1.99 o 
 -10   2  21       50.26       56.45      3.36 o 
  -9   2  21       45.00       42.11      2.65 o 
  -8   2  21       18.25       16.39      2.02 o 
  -7   2  21       14.62       16.14      1.91 o 
  -6   2  21      516.81      520.68      6.96 o 
  -5   2  21      229.31      197.87      4.05 o 
  -4   2  21      557.26      541.45      6.85 o 
  -3   2  21      139.05      137.11      3.00 o 
  -2   2  21      965.71      899.11      8.87 o 
  -1   2  21       30.47       28.59      1.64 o 
   0   2  21        0.12        1.96      1.22 o 
   1   2  21        3.24        0.21      1.50 o 
   2   2  21      161.54      176.32      4.69 o 
   3   2  21       64.60       45.12      3.00 o 
   4   2  21       62.86       69.84      3.63 o 
   5   2  21      185.09      169.59      5.26 o 
   6   2  21       32.58       39.56      3.36 o 
   7   2  21       32.95       27.86      3.06 o 
   8   2  21       14.31       17.89      3.25 o 
   9   2  21        0.14        2.95      8.34 o 
 -11   3  21        5.93        1.61      2.52 o 
 -10   3  21        7.34        3.72      2.35 o 
  -9   3  21       63.19       87.18      4.30 o 
  -8   3  21       61.29       70.63      3.77 o 
  -7   3  21      222.81      182.31      5.16 o 
  -6   3  21       27.91       22.81      2.27 o 
  -5   3  21       53.04       70.35      3.13 o 
  -4   3  21      603.07      675.94     10.54 o 
  -3   3  21      114.28       88.85      2.93 o 
  -2   3  21        4.94        3.03      1.71 o 
  -1   3  21      237.32      228.86      4.84 o 
   0   3  21     1274.20     1330.59     16.70 o 
   1   3  21       11.82        9.05      2.30 o 
   2   3  21      458.26      394.68      8.63 o 
   3   3  21       40.67       45.35      3.59 o 
   4   3  21      328.93      380.43      8.91 o 
   5   3  21       12.77        8.32      2.66 o 
   6   3  21        2.32        7.98      3.35 o 
   7   3  21       72.47       75.79      7.03 o 
   8   3  21      144.01      177.75     10.32 o 
 -10   4  21        7.63        8.05      2.62 o 
  -9   4  21        1.78        1.88      2.18 o 
  -8   4  21       93.65       93.42      4.43 o 
  -7   4  21      129.31      120.64      4.10 o 
  -6   4  21        3.20       -0.52      1.77 o 
  -5   4  21        5.70        5.76      1.91 o 
  -4   4  21       56.33       75.02      3.12 o 
  -3   4  21       58.74       57.50      2.79 o 
  -2   4  21      123.79       96.61      3.28 o 
  -1   4  21        4.60        6.32      1.97 o 
   0   4  21      381.88      330.42      6.45 o 
   1   4  21       38.41       36.23      2.92 o 
   2   4  21        2.00        5.76      2.90 o 
   3   4  21        7.55        0.19      2.43 o 
   4   4  21        2.21        2.37      2.53 o 
   5   4  21       40.29       42.44      4.42 o 
   6   4  21        0.24       -3.73      2.59 o 
   7   4  21        5.96        1.98      2.90 o 
  -9   5  21       13.34       18.29      3.26 o 
  -8   5  21       23.15       31.22      3.31 o 
  -7   5  21       48.17       54.21      4.24 o 
  -6   5  21        0.25       -0.70      1.87 o 
  -5   5  21        5.85        6.19      1.98 o 
  -4   5  21      233.55      230.23      5.44 o 
  -3   5  21       30.93       25.51      2.40 o 
  -2   5  21      125.24      150.25      4.06 o 
  -1   5  21      256.59      293.56      6.33 o 
   0   5  21      473.53      491.93      8.42 o 
   1   5  21       76.57       74.52      3.69 o 
   2   5  21        3.41        2.60      3.06 o 
   3   5  21        2.65        6.12      2.72 o 
   4   5  21       39.12       43.41      4.08 o 
   5   5  21       99.73       95.82      6.13 o 
   6   5  21       33.45       34.73      4.20 o 
  -7   6  21        3.51        4.63      2.31 o 
  -6   6  21        5.61        8.15      2.32 o 
  -5   6  21       16.32       13.71      2.56 o 
  -4   6  21       30.41       28.58      2.91 o 
  -3   6  21      199.14      199.94      5.03 o 
  -2   6  21       34.27       39.25      2.91 o 
  -1   6  21        2.74       11.90      2.52 o 
   0   6  21       22.45       35.81      3.15 o 
   1   6  21       14.09       11.83      2.49 o 
   2   6  21        5.31        1.97      3.21 o 
   3   6  21        0.00       -0.65      2.54 o 
   4   6  21        0.98        4.69      2.89 o 
  -4   7  21       14.57       17.87      2.79 o 
  -3   7  21        0.01       -0.01      2.01 o 
  -2   7  21       31.44       28.99      4.15 o 
  -1   7  21       16.34       15.32      2.82 o 
   0   7  21       26.34       37.00      3.92 o 
   1   7  21        0.01       -3.97      2.65 o 
 -12   0  22        0.87       -0.78      3.11 o 
 -11   0  22      173.71      169.48      7.43 o 
 -10   0  22      143.79      132.17      5.69 o 
  -9   0  22        9.06        6.83      2.47 o 
  -8   0  22       83.13       73.87      4.19 o 
  -7   0  22       73.57       58.03      3.95 o 
  -6   0  22       39.13       45.04      3.29 o 
  -5   0  22      395.47      428.76      7.36 o 
  -4   0  22      609.13      522.99      8.15 o 
  -3   0  22      584.23      601.32      8.82 o 
  -2   0  22      333.50      307.90      5.61 o 
  -1   0  22      475.05      429.46      7.67 o 
   0   0  22       59.34       57.94      3.52 o 
   1   0  22      221.85      232.73      6.58 o 
   2   0  22        0.12       -0.05      1.68 o 
   3   0  22      749.06      766.26     14.50 o 
   4   0  22      364.86      372.10     11.32 o 
   5   0  22      165.80      171.05      7.65 o 
   6   0  22        1.49       -2.68      2.58 o 
   7   0  22      244.29      260.85     12.42 o 
   8   0  22      139.73      142.18      7.03 o 
   9   0  22        0.73        1.74      4.87 o 
 -12   1  22        0.60        8.05      2.78 o 
 -11   1  22       89.68       97.96      3.91 o 
 -10   1  22       11.82        5.24      1.90 o 
  -9   1  22       79.87       70.58      3.10 o 
  -8   1  22       42.41       50.14      2.67 o 
  -7   1  22     1728.66     1707.51     16.43 o 
  -6   1  22        7.77        9.30      1.67 o 
  -5   1  22       28.98       22.54      1.60 o 
  -4   1  22       43.89       58.52      2.22 o 
  -3   1  22     1604.55     1613.00     13.21 o 
  -2   1  22      244.86      302.91      4.73 o 
  -1   1  22      220.07      203.24      3.51 o 
   0   1  22       28.01       58.59      2.47 o 
   1   1  22      856.74      860.14     10.70 o 
   2   1  22      600.63      646.59      8.92 o 
   3   1  22       35.94       45.45      2.61 o 
   4   1  22       62.37       49.91      2.86 o 
   5   1  22       97.31      100.40      3.90 o 
   6   1  22       36.51       37.71      2.89 o 
   7   1  22       52.08       60.97      4.63 o 
   8   1  22        0.75        0.40      2.10 o 
   9   1  22       14.35       10.65      4.42 o 
 -11   2  22        2.75       -1.62      1.97 o 
 -10   2  22       29.08       22.67      2.37 o 
  -9   2  22        2.40        0.63      1.68 o 
  -8   2  22       51.75       70.66      3.03 o 
  -7   2  22      269.63      252.47      5.32 o 
  -6   2  22       38.53       32.53      2.43 o 
  -5   2  22      739.46      731.45      8.67 o 
  -4   2  22       49.80       24.18      1.93 o 
  -3   2  22       45.18       65.37      2.32 o 
  -2   2  22      224.95      250.54      4.24 o 
  -1   2  22      132.16      172.56      4.04 o 
   0   2  22      129.40       88.36      3.93 o 
   1   2  22      317.30      300.57      9.39 o 
   2   2  22      492.94      490.60      9.65 o 
   3   2  22      405.55      423.44      9.06 o 
   4   2  22      423.08      397.59      9.03 o 
   5   2  22        0.21        4.60      2.60 o 
   6   2  22       58.38       73.45      4.57 o 
   7   2  22      130.17      136.93      7.21 o 
   8   2  22       25.51       25.40      4.42 o 
 -11   3  22        5.06        1.85      3.48 o 
 -10   3  22       13.33       11.39      2.64 o 
  -9   3  22       27.69       30.72      3.14 o 
  -8   3  22       51.23       44.87      3.16 o 
  -7   3  22       20.48       24.94      2.71 o 
  -6   3  22      343.64      308.73      5.93 o 
  -5   3  22       45.21       34.85      2.49 o 
  -4   3  22        5.77        4.44      1.73 o 
  -3   3  22       29.53       25.69      2.06 o 
  -2   3  22      505.90      503.60      7.22 o 
  -1   3  22       50.55       47.20      3.01 o 
   0   3  22      400.51      418.99      7.82 o 
   1   3  22      349.33      383.40      8.51 o 
   2   3  22       52.57       57.11      3.72 o 
   3   3  22       85.77       89.60      4.63 o 
   4   3  22      239.83      233.32      6.99 o 
   5   3  22        6.64        6.63      2.67 o 
   6   3  22       14.76       14.64      3.14 o 
   7   3  22        0.23       -3.19      2.66 o 
   8   3  22        3.27       13.91      7.88 o 
 -10   4  22       13.15       11.99      3.96 o 
  -9   4  22        0.17       -0.92      2.19 o 
  -8   4  22       93.89       85.18      4.33 o 
  -7   4  22       16.80        9.85      2.40 o 
  -6   4  22        0.66        3.61      1.88 o 
  -5   4  22       10.06        6.41      2.00 o 
  -4   4  22       50.29       43.93      2.60 o 
  -3   4  22       12.92        5.17      1.79 o 
  -2   4  22      130.45      137.30      3.74 o 
  -1   4  22       95.34      112.52      3.93 o 
   0   4  22      131.81       99.79      4.32 o 
   1   4  22      135.24      108.88      9.05 o 
   2   4  22       22.36       33.19      3.40 o 
   3   4  22        5.46        6.88      2.59 o 
   4   4  22        7.98        3.79      2.61 o 
   5   4  22        0.32       -3.71      2.47 o 
   6   4  22       48.10       53.31      4.62 o 
   7   4  22        0.66       -1.82      3.17 o 
  -9   5  22        0.03       -3.65      3.03 o 
  -8   5  22        0.03        1.34      2.34 o 
  -7   5  22       21.67       30.83      2.97 o 
  -6   5  22       75.24       85.24      4.19 o 
  -5   5  22        0.07       -1.76      1.77 o 
  -4   5  22        0.28        0.05      1.90 o 
  -3   5  22       97.86      100.40      3.65 o 
  -2   5  22        2.67       16.22      2.25 o 
  -1   5  22        0.50        3.04      1.91 o 
   0   5  22        4.93        5.93      2.04 o 
   1   5  22       67.23       52.04      3.97 o 
   2   5  22       29.42       39.98      3.88 o 
   3   5  22        4.35        3.78      3.15 o 
   4   5  22        9.97       10.10      3.07 o 
   5   5  22       89.61       71.63      8.97 o 
   6   5  22        1.41       -0.97      3.89 o 
  -7   6  22       26.96       24.02      3.17 o 
  -6   6  22        6.31        2.44      2.24 o 
  -5   6  22        3.76        5.05      2.31 o 
  -4   6  22        0.01        0.96      2.03 o 
  -3   6  22        2.05        4.45      2.08 o 
  -2   6  22        3.56        2.92      2.27 o 
  -1   6  22      199.67      235.93      6.16 o 
   0   6  22      114.45      126.64      4.77 o 
   1   6  22       29.34       27.84      3.18 o 
   2   6  22        9.75        7.45      2.81 o 
   3   6  22        0.37       -2.41      2.51 o 
   4   6  22       37.58       32.89      5.40 o 
  -3   7  22       42.14       53.84      4.26 o 
  -2   7  22       23.34       21.12      3.39 o 
  -1   7  22        1.43        2.65      2.54 o 
   0   7  22       22.40       21.70      3.72 o 
 -11   1  23        0.94       -0.84      1.81 o 
 -10   1  23        7.98        9.66      2.05 o 
  -9   1  23       16.64       19.87      2.15 o 
  -8   1  23        2.84       -0.27      1.45 o 
  -7   1  23      129.85      121.65      3.51 o 
  -6   1  23        0.07        2.10      1.48 o 
  -5   1  23      151.75      134.89      3.33 o 
  -4   1  23      112.28       86.72      2.45 o 
  -3   1  23      310.35      269.14      3.92 o 
  -2   1  23     1280.59     1232.62     10.61 o 
  -1   1  23      215.70      226.45      4.16 o 
   0   1  23      135.80      161.12      3.84 o 
   1   1  23       37.30       76.82      3.72 o 
   2   1  23       10.77       17.11      3.10 o 
   3   1  23        8.48        8.79      2.38 o 
   4   1  23      265.71      245.24      5.48 o 
   5   1  23       61.88       59.85      3.33 o 
   6   1  23        3.37        5.54      2.13 o 
   7   1  23        3.40        1.42      2.06 o 
   8   1  23        1.02        1.57      2.22 o 
 -11   2  23        2.07       -1.00      1.96 o 
 -10   2  23       18.92       20.36      2.81 o 
  -9   2  23        7.27        5.44      2.13 o 
  -8   2  23       39.81       43.19      3.15 o 
  -7   2  23       48.90       58.99      3.39 o 
  -6   2  23      264.39      281.63      6.19 o 
  -5   2  23      398.56      341.74      5.98 o 
  -4   2  23        0.09        1.65      1.47 o 
  -3   2  23     1347.12     1429.82     13.95 o 
  -2   2  23      151.48      166.88      3.84 o 
  -1   2  23      300.46      278.88      5.34 o 
   0   2  23      100.16       83.33      4.75 o 
   1   2  23     1214.61     1190.00     17.67 o 
   2   2  23      115.22      110.44      4.68 o 
   3   2  23       10.59       21.06      2.86 o 
   4   2  23      218.08      215.93      6.65 o 
   5   2  23      282.71      291.98      7.98 o 
   6   2  23      138.11      163.21      6.06 o 
   7   2  23       11.64       17.48      3.25 o 
   8   2  23       28.28       24.69      4.73 o 
 -11   3  23        9.90       13.48      4.00 o 
 -10   3  23       54.58       40.44      3.52 o 
  -9   3  23       41.51       45.51      3.52 o 
  -8   3  23        4.52        2.42      2.12 o 
  -7   3  23        7.63       13.15      2.37 o 
  -6   3  23        1.70        3.12      1.83 o 
  -5   3  23      183.49      177.16      4.42 o 
  -4   3  23       13.16        3.20      1.82 o 
  -3   3  23      238.00      259.28      6.17 o 
  -2   3  23       25.67       12.10      2.06 o 
  -1   3  23      414.36      383.98      6.77 o 
   0   3  23      360.54      280.99      7.17 o 
   1   3  23        1.01        3.04      2.54 o 
   2   3  23        2.44       12.45      2.72 o 
   3   3  23       97.30      112.85      4.96 o 
   4   3  23      106.39      105.75      5.12 o 
   5   3  23       47.21       40.23      3.78 o 
   6   3  23        1.80        0.45      2.42 o 
   7   3  23        0.59        3.29      2.90 o 
 -10   4  23       23.05       19.17      4.27 o 
  -9   4  23       33.10       29.45      3.26 o 
  -8   4  23      127.64      136.46      5.00 o 
  -7   4  23       23.47       33.20      3.09 o 
  -6   4  23        0.03        0.12      1.78 o 
  -5   4  23       60.99       55.75      3.09 o 
  -4   4  23      147.63      157.23      4.05 o 
  -3   4  23       72.16       87.59      3.33 o 
  -2   4  23      649.41      596.05      9.32 o 
  -1   4  23      172.86      206.61      5.19 o 
   0   4  23      137.08      127.86      5.08 o 
   1   4  23      269.84      301.77      9.01 o 
   2   4  23      389.68      356.39      8.79 o 
   3   4  23      245.64      207.19      6.77 o 
   4   4  23      177.44      175.12      6.39 o 
   5   4  23        0.93        0.84      2.81 o 
   6   4  23       10.05       10.00      3.06 o 
  -8   5  23       30.96       33.85      3.47 o 
  -7   5  23        9.49        6.47      2.29 o 
  -6   5  23       46.36       52.17      3.37 o 
  -5   5  23       70.23       68.55      3.60 o 
  -4   5  23       31.27       32.19      2.85 o 
  -3   5  23       41.06       39.44      2.73 o 
  -2   5  23      215.43      210.90      6.88 o 
  -1   5  23       45.02       58.95      3.55 o 
   0   5  23      211.26      186.56      6.19 o 
   1   5  23        4.95        4.11      3.01 o 
   2   5  23       51.44       44.18      5.87 o 
   3   5  23       73.75       82.12      5.60 o 
   4   5  23        4.22        6.02      3.07 o 
   5   5  23        3.71        5.13      3.10 o 
  -6   6  23        0.03       -0.75      2.07 o 
  -5   6  23       17.39       16.79      2.73 o 
  -4   6  23        7.21        8.00      2.38 o 
  -3   6  23       31.06       27.95      2.95 o 
  -2   6  23       45.01       43.33      3.42 o 
  -1   6  23       19.74       27.88      3.08 o 
   0   6  23       31.29       47.34      4.39 o 
   1   6  23        3.21        9.27      3.08 o 
   2   6  23        6.24        6.92      3.01 o 
   3   6  23        0.20       -0.77      3.21 o 
 -11   0  24       12.20       12.88      3.29 o 
 -10   0  24        9.07        7.19      3.55 o 
  -9   0  24      253.88      255.10      7.44 o 
  -8   0  24        1.01       -0.89      2.00 o 
  -7   0  24        1.68        1.07      2.10 o 
  -6   0  24      138.82      148.76      5.20 o 
  -5   0  24      790.79      861.35     12.01 o 
  -4   0  24      145.06      125.70      4.01 o 
  -3   0  24      143.54      142.92      4.14 o 
  -2   0  24       57.37       68.57      3.40 o 
  -1   0  24       88.99      106.25      4.60 o 
   0   0  24      668.35      627.60     12.26 o 
   1   0  24      352.24      357.41      8.69 o 
   2   0  24       12.44        7.45      3.61 o 
   3   0  24      561.50      569.39     14.88 o 
   4   0  24      134.19      145.06      7.44 o 
   5   0  24      164.28      193.44      7.30 o 
   6   0  24       13.15       15.95      3.61 o 
   7   0  24       23.32       19.52      5.78 o 
   8   0  24       19.08       21.40      4.17 o 
 -11   1  24        0.71        1.32      1.90 o 
 -10   1  24       16.31       15.29      2.21 o 
  -9   1  24       11.77        8.92      1.90 o 
  -8   1  24        1.02       -0.60      1.50 o 
  -7   1  24       27.25       18.42      2.00 o 
  -6   1  24      318.78      279.94      4.98 o 
  -5   1  24       57.23       59.30      2.56 o 
  -4   1  24        0.10        0.16      1.27 o 
  -3   1  24       17.70       21.51      2.13 o 
  -2   1  24       31.53       31.71      3.76 o 
  -1   1  24       70.92       89.69      3.59 o 
   0   1  24      595.17      606.59      8.42 o 
   1   1  24      547.19      567.18      8.29 o 
   2   1  24      721.28      649.63      9.23 o 
   3   1  24        4.11        6.55      1.83 o 
   4   1  24        0.39        3.59      1.89 o 
   5   1  24      415.99      445.25      8.02 o 
   6   1  24      116.66      102.36      4.18 o 
   7   1  24       12.19       13.66      2.55 o 
   8   1  24       28.18       42.18      3.48 o 
 -11   2  24        4.10       -0.17      2.59 o 
 -10   2  24        0.15        0.66      2.19 o 
  -9   2  24       45.49       56.48      4.35 o 
  -8   2  24       67.20       50.50      3.28 o 
  -7   2  24        0.23        2.36      1.88 o 
  -6   2  24       56.53       50.54      3.15 o 
  -5   2  24      215.16      241.58      5.04 o 
  -4   2  24      498.51      543.31      7.22 o 
  -3   2  24      197.00      178.71      3.99 o 
  -2   2  24        7.74        3.66      1.68 o 
  -1   2  24      476.26      524.27     10.01 o 
   0   2  24      425.09      387.34      8.63 o 
   1   2  24        0.22       11.83      3.48 o 
   2   2  24      569.01      557.94     10.81 o 
   3   2  24       31.02       60.95      5.49 o 
   4   2  24       87.89      112.62      5.21 o 
   5   2  24        0.72        2.12      2.47 o 
   6   2  24       30.57       21.47      3.40 o 
   7   2  24        2.02        2.75      2.81 o 
   8   2  24        4.28        4.48      4.34 o 
 -10   3  24        0.51        0.58      2.31 o 
  -9   3  24       28.37       34.94      3.30 o 
  -8   3  24       15.17       18.44      2.73 o 
  -7   3  24      312.76      257.23      6.21 o 
  -6   3  24       11.03       16.83      2.45 o 
  -5   3  24      304.81      306.43      6.63 o 
  -4   3  24        0.67       -2.67      1.89 o 
  -3   3  24     2225.75     2018.25     20.16 o 
  -2   3  24        3.63        7.01      2.07 o 
  -1   3  24      373.29      437.02      7.46 o 
   0   3  24        6.53        8.01      2.53 o 
   1   3  24       34.03       36.22      3.43 o 
   2   3  24      106.71      109.83      5.02 o 
   3   3  24       28.17       16.72      3.17 o 
   4   3  24      126.81      126.96      6.24 o 
   5   3  24       19.11       19.04      3.34 o 
   6   3  24       11.95       12.15      3.18 o 
   7   3  24       34.78       34.79      4.07 o 
  -9   4  24        4.95        2.05      2.38 o 
  -8   4  24        1.53        5.42      2.45 o 
  -7   4  24        3.07        6.04      2.32 o 
  -6   4  24       76.73       73.77      3.54 o 
  -5   4  24        1.19        1.61      1.86 o 
  -4   4  24       24.09       24.38      2.32 o 
  -3   4  24       64.18       80.59      3.27 o 
  -2   4  24        5.52        5.08      2.08 o 
  -1   4  24       97.54      117.47      4.13 o 
   0   4  24        7.13       11.11      3.11 o 
   1   4  24       16.58       15.63      3.35 o 
   2   4  24       22.63       23.69      3.75 o 
   3   4  24       21.88       21.89      3.25 o 
   4   4  24       15.39       15.62      3.31 o 
   5   4  24        0.22        2.13      2.81 o 
   6   4  24       24.68       21.45      4.27 o 
  -8   5  24       11.02       14.16      3.23 o 
  -7   5  24       15.62       23.28      3.12 o 
  -6   5  24      217.27      222.59      8.41 o 
  -5   5  24       51.98       46.43      3.25 o 
  -4   5  24      141.98      140.61      4.49 o 
  -3   5  24      208.85      201.11      5.10 o 
  -2   5  24      296.35      271.37      6.36 o 
  -1   5  24        0.48       -1.66      2.49 o 
   0   5  24        0.29       -2.98      2.24 o 
   1   5  24       18.52       31.31      3.52 o 
   2   5  24       18.68       20.86      3.90 o 
   3   5  24       40.70       36.11      3.93 o 
   4   5  24       23.80       24.27      3.81 o 
   5   5  24       54.08       57.84      6.71 o 
  -6   6  24       23.58       33.20      4.06 o 
  -5   6  24       16.44       21.69      2.88 o 
  -4   6  24       19.11       20.82      2.81 o 
  -3   6  24       13.46       12.05      2.78 o 
  -2   6  24       28.54       36.45      3.32 o 
  -1   6  24       88.31      101.47      4.56 o 
   0   6  24        0.00        3.81      2.40 o 
   1   6  24        0.01       -0.74      2.57 o 
   2   6  24       18.15       18.89      4.07 o 
   3   6  24       22.78       22.25      6.95 o 
 -11   1  25       34.50       33.27      2.81 o 
 -10   1  25       52.90       51.92      3.05 o 
  -9   1  25       16.85       19.40      2.19 o 
  -8   1  25        6.70        4.56      1.80 o 
  -7   1  25       13.31       14.70      1.92 o 
  -6   1  25        0.02       -0.23      1.39 o 
  -5   1  25      411.18      429.71      6.44 o 
  -4   1  25     1132.76     1096.75     10.13 o 
  -3   1  25      959.32      858.41      8.36 o 
  -2   1  25      652.74      621.05      7.96 o 
  -1   1  25       10.09       19.72      1.99 o 
   0   1  25        1.37        7.61      1.63 o 
   1   1  25       32.09       46.96      2.61 o 
   2   1  25      200.87      163.65      4.53 o 
   3   1  25      355.10      355.21      6.65 o 
   4   1  25       19.12       11.13      2.52 o 
   5   1  25        8.48        9.81      2.29 o 
   6   1  25       43.64       54.32      3.55 o 
   7   1  25        4.19        6.49      2.40 o 
 -11   2  25       12.68       18.48      4.07 o 
 -10   2  25        7.45        2.97      2.26 o 
  -9   2  25       53.85       55.49      3.67 o 
  -8   2  25      205.21      180.72      5.29 o 
  -7   2  25      206.78      171.60      5.01 o 
  -6   2  25       65.23       64.09      3.46 o 
  -5   2  25      725.68      724.31      9.55 o 
  -4   2  25      362.21      376.00      5.84 o 
  -3   2  25        0.02        0.62      1.52 o 
  -2   2  25        0.47        3.96      1.79 o 
  -1   2  25        0.50        3.88      2.19 o 
   0   2  25       12.93       21.50      2.77 o 
   1   2  25      122.90      124.75      4.87 o 
   2   2  25      139.05      142.18      5.39 o 
   3   2  25      191.80      182.05      6.24 o 
   4   2  25       58.17       72.37      4.63 o 
   5   2  25       13.53       17.16      3.18 o 
   6   2  25      161.03      171.68      6.53 o 
   7   2  25       25.30       25.60      3.84 o 
 -10   3  25       24.71       44.38      5.02 o 
  -9   3  25      117.23      126.07      5.29 o 
  -8   3  25       29.78       28.70      3.05 o 
  -7   3  25       16.33       10.67      2.39 o 
  -6   3  25      438.33      455.04      8.28 o 
  -5   3  25       31.06       36.50      2.69 o 
  -4   3  25       74.73       64.32      2.98 o 
  -3   3  25      107.22      127.84      4.37 o 
  -2   3  25      262.77      312.78      6.30 o 
  -1   3  25      432.25      490.08     10.12 o 
   0   3  25      371.34      315.50      7.97 o 
   1   3  25        2.66        9.69      3.68 o 
   2   3  25      863.38      801.45     14.28 o 
   3   3  25       13.78       27.51      3.45 o 
   4   3  25        0.23        4.26      2.88 o 
   5   3  25       13.17       10.48      3.02 o 
   6   3  25      138.52      156.38      7.65 o 
   7   3  25       61.27       69.41     12.49 o 
  -9   4  25        4.65        4.85      2.92 o 
  -8   4  25       11.81        7.46      2.97 o 
  -7   4  25       15.69       16.12      2.74 o 
  -6   4  25       61.63       56.16      3.25 o 
  -5   4  25        8.44       13.62      2.26 o 
  -4   4  25        3.08        5.89      2.04 o 
  -3   4  25        9.65        6.28      2.13 o 
  -2   4  25      399.46      386.17      7.36 o 
  -1   4  25      358.52      394.46     10.60 o 
   0   4  25        7.72        4.21      2.59 o 
   1   4  25      196.54      172.47      6.83 o 
   2   4  25      284.08      268.07      7.79 o 
   3   4  25      259.07      272.58      8.03 o 
   4   4  25      121.45      149.48      7.27 o 
   5   4  25       62.39       56.35      4.60 o 
   6   4  25       33.37       31.92      9.74 o 
  -8   5  25       16.24       17.42      3.86 o 
  -7   5  25       70.82       67.33      6.05 o 
  -6   5  25       53.60       63.32      3.67 o 
  -5   5  25       31.41       38.76      3.58 o 
  -4   5  25        0.08        4.71      2.21 o 
  -3   5  25        0.21        0.04      2.03 o 
  -2   5  25       82.01       82.36      4.03 o 
  -1   5  25       75.97       70.69      5.31 o 
   0   5  25        4.62        3.80      3.01 o 
   1   5  25        5.00        0.43      3.07 o 
   2   5  25       86.35      107.03      6.51 o 
   3   5  25       55.13       60.71      4.71 o 
   4   5  25       15.50        9.87      3.38 o 
  -5   6  25       25.04       25.63      3.05 o 
  -4   6  25        9.76       12.01      2.80 o 
  -3   6  25        0.01       -0.19      2.24 o 
  -2   6  25        0.33       -2.44      2.19 o 
  -1   6  25        8.11        7.98      2.68 o 
   0   6  25        1.17        0.92      2.81 o 
   1   6  25        3.41        5.07      2.94 o 
   2   6  25       48.51       44.04      8.34 o 
 -11   0  26        1.31       -3.44      2.82 o 
 -10   0  26        9.06       13.00      3.18 o 
  -9   0  26      184.30      175.21      6.33 o 
  -8   0  26      223.46      191.79      6.31 o 
  -7   0  26        0.13       -1.18      2.14 o 
  -6   0  26       56.06       42.26      3.47 o 
  -5   0  26      130.35      105.88      5.17 o 
  -4   0  26      913.10      875.77     12.21 o 
  -3   0  26     1069.20     1073.45     14.03 o 
  -2   0  26     1014.50     1076.07     18.33 o 
  -1   0  26      544.44      551.83     11.45 o 
   0   0  26       55.54       72.72      4.60 o 
   1   0  26       73.80       78.92      4.60 o 
   2   0  26      519.02      450.49     10.73 o 
   3   0  26     1198.96     1092.94     19.57 o 
   4   0  26      734.62      673.97     14.50 o 
   5   0  26      110.93      110.25      6.04 o 
   6   0  26        0.45       -4.14      2.76 o 
   7   0  26       20.40       14.91      3.88 o 
 -11   1  26        0.00       -0.50      2.14 o 
 -10   1  26        1.48        1.11      1.86 o 
  -9   1  26        8.64        8.54      1.91 o 
  -8   1  26       17.03       23.11      2.27 o 
  -7   1  26       92.29       98.21      3.36 o 
  -6   1  26        8.64        6.51      1.70 o 
  -5   1  26       10.93       13.47      1.62 o 
  -4   1  26       35.66       52.20      2.18 o 
  -3   1  26       98.56       93.23      2.85 o 
  -2   1  26      509.01      540.12      8.00 o 
  -1   1  26       13.75       22.20      2.05 o 
   0   1  26       10.64        6.94      1.68 o 
   1   1  26       93.80       89.60      3.35 o 
   2   1  26       95.77      103.54      3.66 o 
   3   1  26      132.11      155.18      4.70 o 
   4   1  26       61.74       58.04      3.33 o 
   5   1  26        0.22        0.84      2.03 o 
   6   1  26      178.73      217.15      5.86 o 
   7   1  26        3.96       10.09      2.62 o 
 -10   2  26        4.73        2.36      2.29 o 
  -9   2  26        6.01        9.48      2.40 o 
  -8   2  26       29.46       31.99      3.01 o 
  -7   2  26       45.40       63.09      3.61 o 
  -6   2  26        8.57        8.63      2.22 o 
  -5   2  26      482.95      432.18      7.02 o 
  -4   2  26       28.63       40.59      2.48 o 
  -3   2  26       69.44       64.01      3.20 o 
  -2   2  26       45.34       43.72      3.88 o 
  -1   2  26      208.15      177.47      5.79 o 
   0   2  26       63.62       54.60      3.75 o 
   1   2  26      294.15      335.78      8.15 o 
   2   2  26      143.71      125.20      5.25 o 
   3   2  26        7.77       10.92      3.27 o 
   4   2  26        7.41        4.61      2.64 o 
   5   2  26       57.79       40.90      6.49 o 
   6   2  26       56.05       63.31      4.67 o 
   7   2  26       58.25       46.34      5.05 o 
 -10   3  26       46.39       31.36      7.72 o 
  -9   3  26        7.67        7.02      2.56 o 
  -8   3  26        9.82       11.14      2.57 o 
  -7   3  26       32.38       38.10      3.22 o 
  -6   3  26        0.53        5.85      2.26 o 
  -5   3  26      207.77      221.68      5.16 o 
  -4   3  26      244.32      257.27      5.03 o 
  -3   3  26      560.59      524.21      8.85 o 
  -2   3  26       49.72       61.43      3.37 o 
  -1   3  26      350.11      363.61      8.60 o 
   0   3  26      329.51      293.14      7.81 o 
   1   3  26      572.66      523.51     10.85 o 
   2   3  26       35.25       29.92      3.57 o 
   3   3  26       30.81       28.65      3.52 o 
   4   3  26      126.99      112.31      5.43 o 
   5   3  26       81.92       72.45      8.83 o 
   6   3  26       27.29       38.40      4.32 o 
  -9   4  26       10.30       10.86      3.59 o 
  -8   4  26       31.29       37.98      3.49 o 
  -7   4  26       67.02       79.37      4.47 o 
  -6   4  26       59.61       73.06      3.58 o 
  -5   4  26       65.38       71.87      3.73 o 
  -4   4  26      108.90      121.67      4.17 o 
  -3   4  26        0.00        0.57      2.21 o 
  -2   4  26       24.20       42.81      3.42 o 
  -1   4  26        4.26        6.39      2.88 o 
   0   4  26      122.72      114.53      5.32 o 
   1   4  26       17.29       16.87      3.20 o 
   2   4  26      233.82      268.28      7.98 o 
   3   4  26       17.04       28.14      5.25 o 
   4   4  26        1.20        3.61      3.81 o 
   5   4  26        0.35        0.06      3.16 o 
  -7   5  26        7.01        2.38      2.57 o 
  -6   5  26       29.40       30.33      3.00 o 
  -5   5  26        7.81        5.37      2.28 o 
  -4   5  26      226.16      232.08      6.17 o 
  -3   5  26       12.32       12.97      2.57 o 
  -2   5  26        4.21        8.12      2.37 o 
  -1   5  26       12.64       15.27      3.27 o 
   0   5  26       53.75       63.46      5.21 o 
   1   5  26       70.23       77.39      5.02 o 
   2   5  26        8.19       13.14      3.23 o 
   3   5  26        0.00        4.10      2.96 o 
   4   5  26        2.69       -6.49      4.64 o 
  -4   6  26       36.27       39.93      4.29 o 
  -3   6  26        0.29        2.30      2.68 o 
  -2   6  26        8.44        7.88      3.11 o 
  -1   6  26      121.37      119.71      5.37 o 
   0   6  26       67.79       63.95      5.57 o 
   1   6  26        0.32       -5.10      4.17 o 
 -10   1  27        0.01       -2.60      1.73 o 
  -9   1  27        2.43        0.06      1.74 o 
  -8   1  27       12.73       11.14      2.05 o 
  -7   1  27        0.21       -0.94      1.55 o 
  -6   1  27      420.34      397.37      6.23 o 
  -5   1  27       20.23       31.27      2.20 o 
  -4   1  27       24.20       23.50      1.94 o 
  -3   1  27       29.48       39.72      2.59 o 
  -2   1  27        9.56       11.97      1.91 o 
  -1   1  27      417.02      396.65      6.73 o 
   0   1  27        0.22        4.07      1.63 o 
   1   1  27       53.01       51.72      2.89 o 
   2   1  27      132.71      100.82      3.75 o 
   3   1  27       54.67       62.27      3.95 o 
   4   1  27      138.87      133.05      4.45 o 
   5   1  27       11.08       13.26      2.50 o 
   6   1  27       79.72       96.39      4.79 o 
   7   1  27        0.19       -0.82      2.52 o 
 -10   2  27       12.42       17.87      2.94 o 
  -9   2  27        5.00        6.18      2.38 o 
  -8   2  27       19.30       26.07      2.89 o 
  -7   2  27       98.85       99.29      4.60 o 
  -6   2  27       49.27       49.87      3.29 o 
  -5   2  27       60.94       64.83      3.27 o 
  -4   2  27      119.24       96.22      3.23 o 
  -3   2  27      243.60      227.62      5.32 o 
  -2   2  27        9.76       23.68      5.89 o 
  -1   2  27      381.70      352.49      8.33 o 
   0   2  27      120.73      134.29      7.27 o 
   1   2  27      122.67      117.15      5.02 o 
   2   2  27      129.05      143.77      7.56 o 
   3   2  27       99.25       91.88      7.60 o 
   4   2  27      115.33      136.93      5.94 o 
   5   2  27       32.65       29.21      3.66 o 
   6   2  27       20.95       19.32      3.47 o 
  -9   3  27       19.65       18.65      3.08 o 
  -8   3  27        3.07        4.84      2.36 o 
  -7   3  27       11.88       20.53      2.75 o 
  -6   3  27       88.96       84.26      4.10 o 
  -5   3  27      346.35      307.41      7.33 o 
  -4   3  27       24.22       26.27      2.48 o 
  -3   3  27      297.68      312.85      6.48 o 
  -2   3  27      290.41      305.57      7.88 o 
  -1   3  27      436.95      387.99      9.09 o 
   0   3  27      334.52      336.68      8.44 o 
   1   3  27      370.32      377.81      9.13 o 
   2   3  27      142.05      150.12      6.00 o 
   3   3  27      287.62      261.70      8.83 o 
   4   3  27        2.16       -1.05      2.56 o 
   5   3  27       55.07       76.45      5.22 o 
   6   3  27       48.20       55.25     15.76 o 
  -8   4  27      105.40      127.64      5.85 o 
  -7   4  27       69.16       60.10      3.92 o 
  -6   4  27       18.45       15.07      2.68 o 
  -5   4  27       61.53       59.59      3.71 o 
  -4   4  27      221.17      231.59      7.35 o 
  -3   4  27      231.76      207.12      6.03 o 
  -2   4  27       85.70       96.12      4.54 o 
  -1   4  27      121.17      106.01      5.30 o 
   0   4  27      258.63      284.88      8.04 o 
   1   4  27      114.48      109.93      5.42 o 
   2   4  27        3.26        6.44      2.83 o 
   3   4  27       90.09       90.01      5.37 o 
   4   4  27      215.25      216.82      8.81 o 
   5   4  27        6.67        3.10      4.01 o 
  -7   5  27       46.96       40.20      4.10 o 
  -6   5  27       15.34       19.30      2.78 o 
  -5   5  27       11.94       13.53      2.55 o 
  -4   5  27        8.82       17.85      3.04 o 
  -3   5  27      163.48      167.02      5.32 o 
  -2   5  27       60.94       67.10      4.28 o 
  -1   5  27       28.90       39.11      4.63 o 
   0   5  27       86.93       89.90      5.99 o 
   1   5  27       15.08       20.07      3.48 o 
   2   5  27       21.89       18.10      3.56 o 
   3   5  27       92.93       95.97     10.66 o 
  -3   6  27       14.21       11.72      3.96 o 
  -2   6  27       47.31       55.01      5.86 o 
  -1   6  27       13.48       16.56      5.01 o 
 -10   0  28       46.38       58.64      4.73 o 
  -9   0  28       58.77       55.24      4.45 o 
  -8   0  28      131.92      132.61      7.90 o 
  -7   0  28        3.43        3.73      2.54 o 
  -6   0  28      113.21      130.54      5.13 o 
  -5   0  28      301.69      273.54      7.00 o 
  -4   0  28        8.47       11.43      2.35 o 
  -3   0  28      104.52       90.56      4.80 o 
  -2   0  28      138.11      103.05      4.96 o 
  -1   0  28      214.97      186.83      6.39 o 
   0   0  28       41.92       54.80      5.27 o 
   1   0  28      598.88      485.17     22.02 o 
   2   0  28       42.76       47.09      4.54 o 
   3   0  28        0.15        4.48      2.94 o 
   4   0  28      219.36      225.87      8.16 o 
   5   0  28       25.90       32.13      4.27 o 
   6   0  28       39.37       31.88      4.49 o 
 -10   1  28       20.88       23.86      2.79 o 
  -9   1  28        4.15        2.17      1.83 o 
  -8   1  28       21.18       17.41      2.76 o 
  -7   1  28      183.90      187.20      4.44 o 
  -6   1  28      460.56      456.01      6.84 o 
  -5   1  28        8.48       16.79      1.82 o 
  -4   1  28       95.58       94.03      3.04 o 
  -3   1  28       88.82       81.42      3.71 o 
  -2   1  28       47.36       58.75      3.28 o 
  -1   1  28      125.96      144.06      5.25 o 
   0   1  28       39.48       43.48      3.12 o 
   1   1  28      127.16      117.58      5.02 o 
   2   1  28       30.48       25.80      3.20 o 
   3   1  28      215.87      227.77      7.04 o 
   4   1  28        0.21        1.12      2.42 o 
   5   1  28      279.79      269.69      9.63 o 
   6   1  28        2.80        4.72      2.95 o 
 -10   2  28        6.98        9.73      3.23 o 
  -9   2  28       12.59        9.62      2.57 o 
  -8   2  28       90.79       88.62      4.31 o 
  -7   2  28       13.07       26.24      2.87 o 
  -6   2  28       50.30       73.59      3.81 o 
  -5   2  28      168.85      166.55      4.44 o 
  -4   2  28      522.22      520.62      8.54 o 
  -3   2  28      181.71      197.50      6.19 o 
  -2   2  28       88.29       97.95      4.68 o 
  -1   2  28       10.72        6.26      2.45 o 
   0   2  28       96.20      119.36      5.12 o 
   1   2  28        2.23       14.44      3.23 o 
   2   2  28      316.30      299.86      8.21 o 
   3   2  28        0.13       -1.19      2.39 o 
   4   2  28      319.94      333.95      8.96 o 
   5   2  28       32.54       39.75      6.29 o 
   6   2  28        0.38        1.05      2.92 o 
  -9   3  28       29.00       33.73      3.87 o 
  -8   3  28       35.06       33.13      3.37 o 
  -7   3  28       48.96       51.50      4.98 o 
  -6   3  28       54.49       49.10      3.42 o 
  -5   3  28        5.38       10.06      2.14 o 
  -4   3  28        9.22        7.51      2.27 o 
  -3   3  28      106.77       99.95      4.43 o 
  -2   3  28       31.86       16.88      2.95 o 
  -1   3  28       18.75       22.13      3.30 o 
   0   3  28        1.89        2.79      2.50 o 
   1   3  28        1.84        2.06      2.54 o 
   2   3  28      197.08      201.04      6.81 o 
   3   3  28       33.99       25.19      3.57 o 
   4   3  28       60.32       72.32      6.16 o 
   5   3  28       42.50       39.80      6.36 o 
  -8   4  28       66.19       89.12      5.30 o 
  -7   4  28        4.68        5.00      2.47 o 
  -6   4  28        2.66        0.24      2.09 o 
  -5   4  28        6.53       13.23      2.93 o 
  -4   4  28       15.35       17.99      2.84 o 
  -3   4  28       41.54       44.50      3.20 o 
  -2   4  28        0.07        3.16      2.47 o 
  -1   4  28        3.52        3.78      2.63 o 
   0   4  28        8.55       10.61      2.92 o 
   1   4  28        6.58       19.50      3.30 o 
   2   4  28        3.75        4.91      2.81 o 
   3   4  28       25.58       27.44      3.84 o 
   4   4  28        6.92        9.74      4.87 o 
  -6   5  28       38.27       48.93      3.83 o 
  -5   5  28       13.79        6.62      2.52 o 
  -4   5  28       52.47       61.64      4.27 o 
  -3   5  28       52.55       49.46      3.59 o 
  -2   5  28       67.93       69.07      5.61 o 
  -1   5  28       16.69       21.37      4.07 o 
   0   5  28        5.28        5.04      2.92 o 
   1   5  28       18.43       14.13      3.29 o 
   2   5  28       29.32       21.79      7.42 o 
 -10   1  29       35.77       39.69      4.36 o 
  -9   1  29       15.97       16.01      2.54 o 
  -8   1  29        0.62        4.19      1.97 o 
  -7   1  29       57.50       54.49      3.47 o 
  -6   1  29        0.40        5.01      2.09 o 
  -5   1  29        5.94        2.47      1.69 o 
  -4   1  29        5.15       10.76      2.22 o 
  -3   1  29       99.78       94.20      4.46 o 
  -2   1  29      142.23      104.70      4.56 o 
  -1   1  29      124.72      121.09      4.97 o 
   0   1  29      105.95      115.96      6.44 o 
   1   1  29      169.32      174.89      6.01 o 
   2   1  29       20.50       20.49      3.10 o 
   3   1  29       57.44       60.57      4.26 o 
   4   1  29       95.83       99.98      5.30 o 
   5   1  29        1.63        3.23      2.70 o 
   6   1  29        9.29       16.70      3.75 o 
  -9   2  29        4.00        2.59      2.34 o 
  -8   2  29        0.53       -2.04      2.45 o 
  -7   2  29       29.39       24.79      2.90 o 
  -6   2  29      159.12      160.96      5.00 o 
  -5   2  29      164.27      185.44      4.72 o 
  -4   2  29      428.79      402.55      7.43 o 
  -3   2  29      259.22      245.24      7.03 o 
  -2   2  29      199.90      215.78      6.58 o 
  -1   2  29       11.45       28.25      3.33 o 
   0   2  29      374.66      329.35      8.34 o 
   1   2  29      433.74      391.90      9.37 o 
   2   2  29      348.72      328.95      8.74 o 
   3   2  29       32.72       21.19      3.39 o 
   4   2  29       74.71       84.41      5.20 o 
   5   2  29       36.68       43.32      4.36 o 
  -9   3  29       14.92        9.47      4.15 o 
  -8   3  29       18.08       25.59      3.17 o 
  -7   3  29       30.58       42.55      3.47 o 
  -6   3  29      101.46       97.21      4.33 o 
  -5   3  29        4.42        1.16      1.99 o 
  -4   3  29        6.03        2.74      2.22 o 
  -3   3  29        1.60       -0.43      2.60 o 
  -2   3  29       51.23       64.30      4.34 o 
  -1   3  29      200.67      176.40      6.31 o 
   0   3  29        2.73        2.87      2.51 o 
   1   3  29        5.69       13.88      2.96 o 
   2   3  29        2.58        5.52      2.89 o 
   3   3  29        2.28        6.60      3.03 o 
   4   3  29       21.79       34.99      4.02 o 
   5   3  29        3.91       -4.01      3.76 o 
  -7   4  29       84.51       81.57      4.92 o 
  -6   4  29        0.20        0.15      2.12 o 
  -5   4  29       18.52        9.19      2.88 o 
  -4   4  29       17.14       15.46      3.74 o 
  -3   4  29      146.42      147.31      5.33 o 
  -2   4  29       93.50       93.78      5.35 o 
  -1   4  29       42.65       48.92      4.48 o 
   0   4  29        8.88        7.52      4.15 o 
   1   4  29      171.88      193.26      7.04 o 
   2   4  29        0.21        1.13      2.86 o 
   3   4  29      138.42      139.20      8.50 o 
  -5   5  29      147.77      129.52      7.54 o 
  -4   5  29       28.17       23.68      3.65 o 
  -3   5  29        0.75        3.85      2.92 o 
  -2   5  29       14.14       13.95      3.83 o 
  -1   5  29        5.86        3.50      2.82 o 
   0   5  29        0.19        0.25      2.66 o 
   1   5  29       39.63       25.96      6.95 o 
  -9   0  30       70.82       90.89      5.41 o 
  -8   0  30        2.84        3.13      2.78 o 
  -7   0  30        6.19       -0.49      2.34 o 
  -6   0  30       22.56       19.00      3.04 o 
  -5   0  30       99.55      109.12      4.73 o 
  -4   0  30      579.42      595.62     12.83 o 
  -3   0  30        2.53        6.83      2.73 o 
  -2   0  30      615.31      556.39     12.08 o 
  -1   0  30        0.05        4.99      2.46 o 
   0   0  30       10.30       15.52      3.03 o 
   1   0  30        1.92       -0.34      2.44 o 
   2   0  30       30.69       26.55      4.51 o 
   3   0  30        0.66       -0.05      2.82 o 
   4   0  30      124.78      121.62      6.50 o 
   5   0  30       70.53       79.32      7.86 o 
  -9   1  30       16.86       19.45      2.96 o 
  -8   1  30        5.77        6.57      2.39 o 
  -7   1  30       40.53       51.86      3.42 o 
  -6   1  30       10.81       12.97      2.39 o 
  -5   1  30        7.90        2.73      2.24 o 
  -4   1  30      158.14      155.56      6.29 o 
  -3   1  30       84.49       95.93      4.63 o 
  -2   1  30        3.71        2.48      2.28 o 
  -1   1  30       20.84       28.47      3.21 o 
   0   1  30       56.39       60.47      4.03 o 
   1   1  30      251.02      265.30      7.50 o 
   2   1  30       29.13       39.86      3.80 o 
   3   1  30        8.37       10.14      3.00 o 
   4   1  30       23.12       25.05      3.64 o 
   5   1  30        2.88        1.22      3.01 o 
  -9   2  30        4.15        9.77      2.58 o 
  -8   2  30       62.30       82.13      4.29 o 
  -7   2  30       90.75       91.19      4.29 o 
  -6   2  30       13.13        7.51      2.22 o 
  -5   2  30       13.30       12.31      2.55 o 
  -4   2  30       32.05       29.64      3.36 o 
  -3   2  30        4.19        5.35      3.27 o 
  -2   2  30      188.87      188.34      6.24 o 
  -1   2  30       89.76       86.31      6.13 o 
   0   2  30      139.19      158.97      5.88 o 
   1   2  30      228.48      204.24      6.88 o 
   2   2  30        0.03        0.27      2.59 o 
   3   2  30        1.13       -3.85      2.81 o 
   4   2  30       21.35       28.62      3.80 o 
   5   2  30        5.76        7.56      3.79 o 
  -8   3  30        0.06        0.49      2.50 o 
  -7   3  30        1.78       -1.52      2.09 o 
  -6   3  30        1.17       -1.31      1.99 o 
  -5   3  30        0.02       -2.32      1.98 o 
  -4   3  30        5.46        8.42      2.69 o 
  -3   3  30       13.53       16.37      3.15 o 
  -2   3  30      107.63       91.14      5.61 o 
  -1   3  30       14.04       27.33      3.47 o 
   0   3  30        6.10        7.11      2.79 o 
   1   3  30       12.17        4.78      2.77 o 
   2   3  30       25.73       25.28      4.55 o 
   3   3  30        3.79        2.65      2.90 o 
   4   3  30       30.48       32.66      5.73 o 
  -7   4  30       17.57       15.87      3.31 o 
  -6   4  30       19.21       10.35      3.01 o 
  -5   4  30        1.37        1.49      2.44 o 
  -4   4  30       37.26       40.91      3.98 o 
  -3   4  30       27.62       21.45      3.47 o 
  -2   4  30       89.13       86.09      5.14 o 
  -1   4  30        8.12       13.36      3.15 o 
   0   4  30       84.57       83.91      5.22 o 
   1   4  30       42.18       34.75      4.54 o 
   2   4  30       14.17       17.78      3.64 o 
   3   4  30        0.98        1.39      5.56 o 
  -4   5  30       29.08       24.39      9.74 o 
  -3   5  30      113.19      105.54      7.99 o 
  -2   5  30       77.55       93.92      6.49 o 
  -1   5  30       13.86        3.14      9.50 o 
   0   5  30       31.97       28.74      6.95 o 
  -9   1  31       21.34       17.76      3.00 o 
  -8   1  31        8.69       13.05      2.93 o 
  -7   1  31        2.32        7.39      2.34 o 
  -6   1  31       24.02       25.42      2.67 o 
  -5   1  31       18.04       10.04      3.21 o 
  -4   1  31       11.85       20.26      3.92 o 
  -3   1  31      279.76      271.92      7.33 o 
  -2   1  31       66.28       64.29      4.07 o 
  -1   1  31        0.12        7.59      3.28 o 
   0   1  31        0.08        1.42      2.24 o 
   1   1  31       12.70       17.94      3.06 o 
   2   1  31      166.84      146.17      5.87 o 
   3   1  31       77.27       70.42      5.67 o 
   4   1  31       33.10       33.80      4.20 o 
   5   1  31       14.11        8.60     10.20 o 
  -8   2  31       20.43       18.49      2.92 o 
  -7   2  31       29.33       23.58      2.94 o 
  -6   2  31        0.30        2.54      2.32 o 
  -5   2  31       18.27       18.88      3.55 o 
  -4   2  31       35.24       35.75      4.17 o 
  -3   2  31       41.86       49.52      3.87 o 
  -2   2  31        2.73        5.35      2.47 o 
  -1   2  31        0.11        3.80      2.49 o 
   0   2  31        2.80        4.83      2.47 o 
   1   2  31       12.56       22.68      3.29 o 
   2   2  31       13.98        9.74      2.86 o 
   3   2  31       20.04       23.86      3.56 o 
   4   2  31       16.37       10.99      3.10 o 
  -7   3  31       31.91       24.65      3.13 o 
  -6   3  31      124.93      109.29      5.09 o 
  -5   3  31       90.72       94.26      4.76 o 
  -4   3  31        1.36        6.82      3.31 o 
  -3   3  31       46.70       43.36      3.93 o 
  -2   3  31        6.11        3.96      2.63 o 
  -1   3  31      470.98      445.58     10.29 o 
   0   3  31       49.88       55.46      4.33 o 
   1   3  31       15.36       13.06      3.10 o 
   2   3  31      128.73      120.15      6.76 o 
   3   3  31      184.10      169.51     12.29 o 
  -6   4  31       12.11       14.36      4.02 o 
  -5   4  31       12.69       24.21      3.35 o 
  -4   4  31       24.54       22.26      3.47 o 
  -3   4  31        6.65        9.36      2.95 o 
  -2   4  31        8.51        6.07      3.03 o 
  -1   4  31       58.25       50.46      4.43 o 
   0   4  31        5.50        4.79      2.92 o 
   1   4  31       30.20       27.80      8.30 o 
   2   4  31       77.80       76.03     10.20 o 
  -9   0  32       91.13      119.88      6.13 o 
  -8   0  32        7.28        8.06      3.01 o 
  -7   0  32        0.02        0.50      3.05 o 
  -6   0  32       28.10       27.30      3.92 o 
  -5   0  32       55.01       68.72      6.06 o 
  -4   0  32       72.16       71.86      4.99 o 
  -3   0  32       93.92       82.42      6.80 o 
  -2   0  32       19.22       16.12      3.29 o 
  -1   0  32      449.71      450.94     11.88 o 
   0   0  32       16.72       11.71      4.01 o 
   1   0  32       52.13       51.09      4.42 o 
   2   0  32       51.07       39.63      4.44 o 
   3   0  32      231.03      236.76      8.60 o 
   4   0  32        8.09        5.82      3.41 o 
  -8   1  32       50.06       52.79      3.69 o 
  -7   1  32       28.13       41.58      3.36 o 
  -6   1  32       67.90       81.65      5.80 o 
  -5   1  32      155.66      169.83      8.83 o 
  -4   1  32      168.39      159.38      6.29 o 
  -3   1  32       79.32       88.73      4.65 o 
  -2   1  32        0.05        6.70      2.59 o 
  -1   1  32      108.56       97.54      4.91 o 
   0   1  32       44.69       42.17      3.81 o 
   1   1  32        0.65        3.26      2.45 o 
   2   1  32        0.64        4.85      2.66 o 
   3   1  32       25.20       18.38      3.44 o 
   4   1  32        1.27        1.90      3.15 o 
  -8   2  32        4.41        3.71      2.42 o 
  -7   2  32        1.34       -0.64      2.45 o 
  -6   2  32        1.44        2.98      2.72 o 
  -5   2  32        6.08        6.38      6.72 o 
  -4   2  32       25.27       14.99      3.48 o 
  -3   2  32        0.15        3.69      2.47 o 
  -2   2  32       31.85       43.79      3.85 o 
  -1   2  32       33.06       44.52      4.01 o 
   0   2  32       63.35       56.98      4.26 o 
   1   2  32       32.54       26.32      3.47 o 
   2   2  32       11.27        8.46      3.01 o 
   3   2  32        0.28        5.55      2.79 o 
  -7   3  32        0.27        1.37      2.94 o 
  -6   3  32        5.73        3.36      2.94 o 
  -5   3  32        2.16        0.96      2.66 o 
  -4   3  32        9.56       10.35      3.48 o 
  -3   3  32       27.42       33.37      3.82 o 
  -2   3  32        0.00       -1.24      2.50 o 
  -1   3  32       30.13       22.32      3.33 o 
   0   3  32       15.47       27.27      3.64 o 
   1   3  32        6.53       16.11      3.28 o 
   2   3  32       81.25       83.05      8.51 o 
  -5   4  32       32.99       39.90      6.00 o 
  -4   4  32        5.24        5.41      3.89 o 
  -3   4  32        5.59        6.86      3.05 o 
  -2   4  32       25.06       25.29      3.81 o 
  -1   4  32        4.75        4.37      3.05 o 
   0   4  32        2.27        1.46      4.22 o 
   1   4  32       34.07       28.74      7.42 o 
  -8   1  33        6.55        3.65      2.54 o 
  -7   1  33        0.05       -0.59      2.54 o 
  -6   1  33       13.70       11.58      3.38 o 
  -5   1  33       13.30       12.14      4.42 o 
  -4   1  33       51.52       46.24      3.87 o 
  -3   1  33        3.20        2.45      2.44 o 
  -2   1  33      132.12      128.77      5.40 o 
  -1   1  33       20.35       23.23      3.26 o 
   0   1  33       11.72       18.63      3.02 o 
   1   1  33        0.01        4.00      2.51 o 
   2   1  33       14.13       15.91      3.25 o 
   3   1  33        0.00        2.41      2.77 o 
  -7   2  33       38.46       46.61      4.02 o 
  -6   2  33        4.66        7.54      3.54 o 
  -5   2  33        4.26        0.29      9.50 o 
  -4   2  33       65.62       65.74      5.07 o 
  -3   2  33       54.41       69.24      4.55 o 
  -2   2  33       35.27       41.81      3.89 o 
  -1   2  33      142.71      118.93      5.41 o 
   0   2  33       11.25        6.30      2.82 o 
   1   2  33       57.44       51.72      4.74 o 
   2   2  33       18.32       26.75      3.79 o 
   3   2  33       55.69       49.94      6.06 o 
  -6   3  33       77.17       89.97     14.84 o 
  -5   3  33        8.09        5.80      3.55 o 
  -4   3  33        1.29       -2.48      2.77 o 
  -3   3  33        9.07        4.05      2.88 o 
  -2   3  33       19.96       37.02      3.98 o 
  -1   3  33       23.32       31.16      3.81 o 
   0   3  33       93.96       92.93      5.43 o 
   1   3  33        3.71        0.79      3.47 o 
  -3   4  33       87.24      101.78      8.14 o 
  -2   4  33       15.71       18.76      4.88 o 
  -1   4  33       26.74       32.02      7.42 o 
  -7   0  34       24.88       31.79      5.12 o 
  -6   0  34        5.08       -2.32      5.10 o 
  -5   0  34        0.89       -3.92      3.23 o 
  -4   0  34       22.22       19.99      4.42 o 
  -3   0  34       18.94       25.14      4.55 o 
  -2   0  34       94.78       82.22      6.46 o 
  -1   0  34        4.21        1.23      3.23 o 
   0   0  34       51.83       65.89      6.34 o 
   1   0  34      270.59      264.27     17.85 o 
   2   0  34        0.00        5.56      3.89 o 
   3   0  34       12.31        6.95      5.56 o 
  -7   1  34       41.83       47.58      4.42 o 
  -6   1  34       24.36       21.03      4.88 o 
  -5   1  34      164.44      170.89      8.97 o 
  -4   1  34       70.29       89.50      6.45 o 
  -3   1  34       54.75       59.25      4.95 o 
  -2   1  34       78.37       77.07      4.77 o 
  -1   1  34       24.12       22.62      3.33 o 
   0   1  34      214.40      250.23      8.13 o 
   1   1  34       44.23       51.67      4.35 o 
   2   1  34       38.40       41.71      4.07 o 
  -6   2  34       70.83       92.87      7.85 o 
  -5   2  34        5.70       10.61      4.55 o 
  -4   2  34        3.99       11.47      3.35 o 
  -3   2  34       11.43        6.68      3.29 o 
  -2   2  34      103.13      111.08      5.43 o 
  -1   2  34        0.93       14.52      3.11 o 
   0   2  34        5.83       10.03      3.04 o 
   1   2  34        0.20        1.98      2.74 o 
   2   2  34        7.44        5.96      6.49 o 
  -5   3  34        0.00        0.46      5.10 o 
  -4   3  34        0.01        8.09      4.86 o 
  -3   3  34        1.30        3.71      2.88 o 
  -2   3  34       22.19       19.27      3.45 o 
  -1   3  34        1.88        4.31      2.82 o 
   0   3  34       15.53       18.20      5.01 o 
  -6   1  35      134.38      134.64     13.91 o 
  -5   1  35       25.21       25.90      5.80 o 
  -4   1  35        0.14        2.85      2.92 o 
  -3   1  35        6.77       13.27      2.99 o 
  -2   1  35        0.03       -1.45      3.28 o 
  -1   1  35       17.60       15.77      3.07 o 
   0   1  35       10.95       13.47      3.13 o 
   1   1  35        3.93        7.87      3.29 o 
  -5   2  35        2.64        1.62      3.77 o 
  -4   2  35       27.82       37.08      4.92 o 
  -3   2  35       12.21       11.78      3.11 o 
  -2   2  35       87.86      100.57      5.49 o 
  -1   2  35       70.78       99.13      5.46 o 
   0   2  35       85.49      105.05      6.65 o 
   1   2  35       33.02       23.97      5.07 o 
  -3   3  35       33.85       42.16      5.00 o 
  -2   3  35       35.64       55.84      6.53 o 
  -4   0  36      141.18      123.78     12.05 o 
  -3   0  36      325.77      342.14     18.54 o 
  -2   0  36        1.45        9.74      6.49 o 
  -1   0  36      107.09       93.65     11.13 o 
   0   0  36        9.95       15.30      7.42 o 
  -5   1  36        0.17       -1.85      3.77 o 
  -4   1  36        6.41        0.19      2.86 o 
  -3   1  36        3.73        5.22      2.77 o 
  -2   1  36        2.16        3.49      2.79 o 
  -1   1  36        9.08       18.28      3.48 o 
   0   1  36       12.91       14.00      6.49 o 
  -4   2  36       23.59       23.97      4.23 o 
  -3   2  36       85.76      108.11      5.71 o 
  -2   2  36      112.52      123.23      6.05 o 
  -1   2  36       92.13       98.55      6.41 o 
                                                 
